# Supplementary material for: Role of NPR1 in Systemic Acquired Stomatal Immunity
Source: Plants (Basel). 2023 May 29;12(11):2137. doi: 10.3390/plants12112137 (PMC10255907; doi:10.3390/plants12112137)
Supplement: Supplementary file 1 [file plants-12-02137-s001.zip › Table S1.xlsx]

## Sheet: Protein info
Accession	Protein Symbol	Description	Sum PEP Score	Coverage [%]	# Peptides	# PSMs	# Unique Peptides	Score Sequest HT: Sequest HT	Reactome Pathways	WikiPathways	# Protein Pathway Groups	Biological Process	Cellular Component	Molecular Function	Pfam IDs	KEGG Pathways	Gene_Ontology
AT1G01080.2	AT1G01080	RNA-binding (RRM/RBD/RNP motifs) family protein	32.073	22	5	42	5	163.06			0		nucleus	RNA binding	Pf00076, Pf13893, Pf14259		GO:1901259, GO:0009536, GO:0005634, GO:0003729, GO:0009570, GO:0009507, GO:0009941
AT1G01090.1	PDH-E1 ALPHA	pyruvate dehydrogenase E1 alpha	23.967	14	5	15	5	45.47			6	metabolic process	cytosol;mitochondrion	catalytic activity	Pf00676, Pf02775	Metabolic pathways; Glycolysis / Gluconeogenesis; Carbon metabolism; Citrate cycle (TCA cycle); Pyruvate metabolism; Biosynthesis of secondary metabolites	GO:0006086, GO:0009536, GO:0009570, GO:0009507, GO:0009941, GO:0004739, GO:0005739
AT1G01170.1	AT1G01170	Protein of unknown function (DUF1138)	6.857	23	2	7	2	14.88			0		membrane;mitochondrion		Pf06592		GO:0003674, GO:0005739, GO:0005576
AT1G01320.1	AT1G01320	Tetratricopeptide repeat (TPR)-like superfamily protein	9.607	1	2	8	2	20.33			0		cytoplasm;cytosol;nucleus	protein binding	Pf12807, Pf13374, Pf13414, Pf13424, Pf15044		GO:0005737, GO:0005634, GO:0003729, GO:0010906, GO:0005829, GO:0005576, GO:0006996, GO:0019750
AT1G01620.1	PIP1C	plasma membrane intrinsic protein 1C	80.924	39	6	136	3	665.98			0	response to stimulus;transport	membrane	protein binding;transporter activity	Pf00230		GO:0015250, GO:0005515, GO:0005576, GO:0006833, GO:0015267, GO:0005886, GO:0009414, GO:0055085
AT1G01790.1	KEA1	K+ efflux antiporter 1	54.772	9	6	29	4	110.52			0	cell organization and biogenesis;regulation of biological process;transport	membrane	catalytic activity;motor activity;transporter activity	Pf00999, Pf01576, Pf02254, Pf05557		GO:0010109, GO:0042794, GO:0019722, GO:0009507, GO:0016020, GO:2001057, GO:0015078, GO:0009646, GO:1900140, GO:0009737, GO:2000070, GO:2000377, GO:0006885, GO:0009658, GO:0015386, GO:0031969, GO:0009744, GO:0080022, GO:0005576, GO:0006813, GO:0015079, GO:0009941, GO:1900069
AT1G01800.1	AT1G01800	NAD(P)-binding Rossmann-fold superfamily protein	54.589	51	9	79	9	300.56	Synthesis of Prostaglandins (PG) and Thromboxanes (TX); Phase I - Functionalization of compounds		7		cytoplasm	catalytic activity	Pf00106, Pf08659, Pf13561		GO:0005737, GO:0010035, GO:0090558, GO:0044248, GO:0009507, GO:0005829, GO:0065003, GO:0009505, GO:0043436
AT1G01960.1	EDA10	SEC7-like guanine nucleotide exchange family protein	9.392	1	2	3	2	7.44			1	regulation of biological process;transport	cytoplasm;cytosol;membrane;nucleus		Pf01369, Pf09324, Pf12783	Endocytosis	GO:0032588, GO:0016192, GO:0032012, GO:0005634, GO:0009561, GO:0005829, GO:0005802
AT1G02280.2	TOC33	translocon at the outer envelope membrane of chloroplasts 33	14.19	12	3	25	3	52.83			0	transport	membrane	catalytic activity;metal ion binding;nucleotide binding;protein binding;transporter activity	Pf01926, Pf04548		GO:0015450, GO:0005622, GO:0003924, GO:0005515, GO:0009507, GO:0009941, GO:0042802, GO:0005576, GO:0009707, GO:0042803, GO:0045036, GO:0005525
AT1G02500.2	SAM1	S-adenosylmethionine synthetase 1	150.475	44	14	208	2	810.91	Metabolism of ingested SeMet, Sec, MeSec into H2Se; Sulfur amino acid metabolism; Methylation		12	metabolic process;response to stimulus	cytoplasm;cytosol;membrane	catalytic activity;metal ion binding;nucleotide binding;protein binding	Pf00438, Pf02772, Pf02773	Cysteine and methionine metabolism; Biosynthesis of amino acids; Metabolic pathways; Biosynthesis of secondary metabolites	GO:0005737, GO:0006556, GO:0005515, GO:0004478, GO:0005829, GO:0005576, GO:0009693, GO:0009505
AT1G02560.1	CLPP5	nuclear encoded CLP protease 5	24.071	12	3	32	3	125.4			0	metabolic process		catalytic activity	Pf00574		GO:0009368, GO:0009507, GO:0004176, GO:0016070, GO:0044283, GO:0048827, GO:0051117, GO:0044248, GO:0009579, GO:0006778, GO:0009840, GO:0009059, GO:0009534, GO:0009314, GO:0033993, GO:0005576, GO:0033014, GO:1901565, GO:0009532, GO:0006515, GO:0009570, GO:0009941, GO:0004252, GO:0065003, GO:0019538
AT1G03220.1	AT1G03220	Eukaryotic aspartyl protease family protein	67.31	34	12	149	8	468.31			0	metabolic process;response to stimulus	cytosol;extracellular;Golgi;membrane	catalytic activity	Pf14541, Pf14543		GO:0019752, GO:0009611, GO:0071456, GO:0004190, GO:0009737, GO:0009056, GO:0009620, GO:0009414, GO:0042742, GO:0005794, GO:0009506, GO:0099503, GO:0005576, GO:0006979, GO:0006970, GO:0014070, GO:0009505, GO:0090693, GO:0005886, GO:0001666
AT1G03230.1	AT1G03230	Eukaryotic aspartyl protease family protein	76.735	40	13	147	9	496.67			0	metabolic process;response to stimulus	extracellular;Golgi;membrane	catalytic activity	Pf14541, Pf14543		GO:0005794, GO:0009617, GO:0004190, GO:0009611, GO:0005576, GO:0009888, GO:0010015, GO:0005886, GO:0009505, GO:0098542, GO:0010494
AT1G03475.1	LIN2	Coproporphyrinogen III oxidase	93.689	52	15	209	15	633.28	Heme biosynthesis		6	metabolic process;response to stimulus	extracellular	catalytic activity;protein binding	Pf01218	Biosynthesis of secondary metabolites; Metabolic pathways; Porphyrin and chlorophyll metabolism	GO:0005737, GO:0048046, GO:0006782, GO:0009536, GO:0009570, GO:0009507, GO:0015995, GO:0005576, GO:0004109, GO:0033014, GO:0042803
AT1G03600.1	PSB27	photosystem II family protein	36.67	27	3	39	3	208.91			2	cell organization and biogenesis;metabolic process;response to stimulus	membrane	catalytic activity	Pf13326	Photosynthesis; Metabolic pathways	GO:0071484, GO:0009534, GO:0010206, GO:0009579, GO:0009523, GO:0009507, GO:0005576, GO:0009535, GO:0009543, GO:0010207
AT1G03630.1	POR C	protochlorophyllide oxidoreductase C	128.41	37	14	194	11	736.71			3	metabolic process	membrane	catalytic activity	Pf00106, Pf08659	Porphyrin and chlorophyll metabolism; Metabolic pathways; Biosynthesis of secondary metabolites	GO:0009534, GO:0009507, GO:0009941, GO:0015995, GO:0005576, GO:0009535, GO:0016630, GO:0003959
AT1G03680.1	THM1	thioredoxin M-type 1	41.829	30	5	112	5	398.49			0	cellular homeostasis;metabolic process;regulation of biological process;response to stimulus;transport	extracellular	antioxidant activity;catalytic activity;enzyme regulator activity	Pf00085, Pf13098, Pf13899, Pf13905, Pf14595		GO:0005515, GO:0009507, GO:0015035, GO:0008047, GO:0010319, GO:0009579, GO:1901149, GO:0016671, GO:0005737, GO:0005576, GO:0006979, GO:0006109, GO:0048046, GO:0009570, GO:0009941, GO:0009409, GO:0043086, GO:0043085, GO:0004857
AT1G03880.1	CRU2	cruciferin 2	40.075	16	5	7	5	28.26			0	response to stimulus	vacuole	catalytic activity	Pf00190		GO:0009845, GO:0010431, GO:0009737, GO:0071215, GO:0045735
AT1G04080.3	PRP39	Tetratricopeptide repeat (TPR)-like superfamily protein	18.447	6	4	8	4	24.96			0	cell organization and biogenesis;metabolic process;regulation of biological process	cytosol;nucleus;spliceosomal complex	protein binding;RNA binding	Pf05843		GO:0000395, GO:0048573, GO:0005515, GO:0006396, GO:0000243, GO:0005634, GO:0005685, GO:0030627, GO:0048510, GO:0006397, GO:0071004
AT1G04410.1	AT1G04410; c-NAD-MDH1	Lactate/malate dehydrogenase family protein	160.096	38	11	278	7	1179.65	Gluconeogenesis		12	metabolic process;response to stimulus	cytoplasm;cytosol;extracellular;Golgi;membrane;nucleus;vacuole	catalytic activity;protein binding	Pf00056, Pf02866	Carbon fixation in photosynthetic organisms; Biosynthesis of secondary metabolites; Metabolic pathways; Citrate cycle (TCA cycle); Pyruvate metabolism; Carbon metabolism; Cysteine and methionine metabolism; Glyoxylate and dicarboxylate metabolism	GO:0010043, GO:0005737, GO:0005515, GO:0048046, GO:0005634, GO:0009506, GO:0000325, GO:0003729, GO:0009507, GO:0006107, GO:0009570, GO:0030060, GO:0006734, GO:0006099, GO:0005886, GO:0005576, GO:0005829, GO:0006108
AT1G04420.1	AT1G04420	NAD(P)-linked oxidoreductase superfamily protein	72.887	32	10	100	10	319.37	Aflatoxin activation and detoxification		3			catalytic activity	Pf00248		GO:0009059, GO:1901566, GO:0009570, GO:0009507, GO:0009941, GO:0065003, GO:0005576, GO:0009416, GO:0019538, GO:0044271
AT1G04430.1	AT1G04430	S-adenosyl-L-methionine-dependent methyltransferases superfamily protein	7.441	3	2	4	2	12.17			0	metabolic process	cytoplasm;endosome;Golgi;membrane	catalytic activity	Pf03141		GO:0009059, GO:0005794, GO:0005737, GO:0033993, GO:0000325, GO:0016049, GO:0005768, GO:0014070, GO:0005802, GO:0000138
AT1G04530.1	AT1G04530; TPR4	Tetratricopeptide repeat (TPR)-like superfamily protein	20.566	17	4	37	4	124.84			0	metabolic process	nucleus	protein binding	Pf13414		GO:0006396, GO:0010468, GO:0009639, GO:0005634, GO:0030163, GO:0044281, GO:0071482, GO:0005576, GO:0010605, GO:0016070, GO:0009637
AT1G04690.1	KAB1	potassium channel beta subunit 1	17.469	13	4	31	4	91.26	Neutrophil degranulation		3	regulation of biological process;transport	cytoplasm;cytosol;membrane	transporter activity	Pf00248		GO:0009059, GO:0048589, GO:0005737, GO:0009506, GO:0019538, GO:0005576, GO:0005886, GO:0009414
AT1G05190.1	emb2394	Ribosomal protein L6 family	21.148	27	5	12	5	37.54			1	metabolic process;response to stimulus	membrane;ribosome	RNA binding;structural molecule activity	Pf00347	Ribosome	GO:0003729, GO:0009570, GO:0009507, GO:0009941, GO:0005576, GO:0003735, GO:0006412, GO:0009793
AT1G06000.1	AT1G06000	UDP-Glycosyltransferase superfamily protein	15.536	13	4	27	4	67.46			0	metabolic process	nucleus	catalytic activity	Pf00201		GO:0035251, GO:0051555, GO:0009507, GO:0005829, GO:0005576, GO:0008194, GO:0016757
AT1G06190.1	AT1G06190; RHON1	Rho termination factor	9.402	7	2	5	2	20.23			0	metabolic process;response to stimulus	nucleus	protein binding;RNA binding	Pf07498		GO:0043621, GO:0006353, GO:0005515, GO:1901259, GO:0005634, GO:0003729, GO:0009507, GO:0005576, GO:0010239, GO:0019843
AT1G06210.1	AT1G06210	ENTH/VHS/GAT family protein	7.572	7	2	5	2	15.36	Lysosome Vesicle Biogenesis; Metalloprotease DUBs; Neutrophil degranulation		12	transport	cytoplasm;membrane;nucleus	protein binding;transporter activity	Pf00790, Pf03127		GO:0043130, GO:0005794, GO:0005737, GO:0035091, GO:0043328
AT1G06430.1	FTSH8	FTSH protease 8	175.408	38	19	338	7	1261.54			0	cell organization and biogenesis;development;metabolic process;regulation of biological process;response to stimulus	membrane;mitochondrion	catalytic activity;metal ion binding;nucleotide binding	Pf00004, Pf01057, Pf01078, Pf01434, Pf01695, Pf05496, Pf06068, Pf06480, Pf07724, Pf07726, Pf07728, Pf13191, Pf13195, Pf13207, Pf13401		GO:0004222, GO:0016887, GO:0009534, GO:0009579, GO:0009507, GO:0009941, GO:0004176, GO:0005576, GO:0009535, GO:0006508, GO:0008270
AT1G06460.1	ACD32.1	alpha-crystallin domain 32.1	14.179	13	3	27	3	89.91			0	response to stimulus			Pf00011		GO:0015979, GO:0005777, GO:0065003, GO:0009409, GO:0009416, GO:0009642, GO:0005576, GO:0009658, GO:0044271
AT1G06680.1	PSBP-1	photosystem II subunit P-1	170.212	66	13	356	13	1718.1			2	defense response;metabolic process;response to stimulus	extracellular;membrane	metal ion binding;protein binding;RNA binding	Pf01789	Metabolic pathways; Photosynthesis	GO:0009654, GO:0009534, GO:0048046, GO:0008266, GO:0019898, GO:0009579, GO:0009570, GO:0009507, GO:0009941, GO:0003729, GO:0005576, GO:0009543, GO:0009535, GO:1901149, GO:0019684, GO:0005509, GO:0031977
AT1G06690.1	AT1G06690	NAD(P)-linked oxidoreductase superfamily protein	86.565	47	12	132	12	505.77			0	metabolic process	cytoplasm;membrane	catalytic activity;metal ion binding	Pf00248		GO:0004033, GO:0080090, GO:0005737, GO:1901362, GO:0044281, GO:0009507, GO:0009941, GO:0010287, GO:0005576, GO:0009535, GO:0042440, GO:0018130, GO:0031326, GO:0019438, GO:0044271, GO:0009416, GO:0090056
AT1G06950.1	TIC110	translocon at the inner envelope membrane of chloroplasts 110	66.685	15	10	14	10	52.13			0	cell organization and biogenesis;transport	membrane	protein binding			GO:0005515, GO:0045037, GO:0031897, GO:0009536, GO:0009507, GO:0009941, GO:0005576, GO:0061927, GO:0009658
AT1G07110.1	F2KP	fructose-2,6-bisphosphatase	31.609	10	6	27	6	85.66	Glycolysis		5	metabolic process;regulation of biological process	cytoplasm;cytosol;membrane;nucleus	catalytic activity;nucleotide binding	Pf00300, Pf00686, Pf01591, Pf13671	Fructose and mannose metabolism	GO:0004331, GO:2001070, GO:0003873, GO:0043609, GO:0006000, GO:0005634, GO:0006002, GO:0006003, GO:0006499, GO:0005829
AT1G07250.1	UGT71C4	UDP-glucosyl transferase 71C4	9.832	6	3	4	3	8.28			0	metabolic process		catalytic activity	Pf00201		GO:0102360, GO:0047893, GO:0033836, GO:0080043, GO:0035251, GO:0102425, GO:0080044, GO:0009687, GO:0016757
AT1G07320.1	RPL4	ribosomal protein L4	24.747	16	4	51	4	173.38			1	metabolic process	membrane;nucleus;ribosome	RNA binding;structural molecule activity	Pf00573	Ribosome	GO:0008266, GO:0009547, GO:0005634, GO:0009579, GO:0003729, GO:0009507, GO:0009570, GO:0000311, GO:0005576, GO:0009535, GO:0022626, GO:0003735, GO:0006412
AT1G07440.1	AT1G07440	NAD(P)-binding Rossmann-fold superfamily protein	19.915	21	4	23	3	84.05			0	metabolic process;response to stimulus		catalytic activity	Pf00106, Pf13561		GO:0046686, GO:0005576, GO:0016491
AT1G07700.3	AT1G07700	Thioredoxin superfamily protein	3.363	9	2	3	2	3.75			0	cellular homeostasis;metabolic process;regulation of biological process	cytoplasm		Pf00085, Pf13098		GO:0009570, GO:0009507, GO:1901575, GO:0009416
AT1G07750.1	AT1G07750	RmlC-like cupins superfamily protein	13.404	13	3	11	3	35.53			0		cytosol;Golgi	metal ion binding	Pf00190		GO:1901566, GO:0005794, GO:0042430, GO:0009753, GO:0009611, GO:0046394, GO:0071695, GO:1901575, GO:0090558, GO:0071554, GO:0009506, GO:0005507, GO:0005829, GO:0019538, GO:1901605, GO:0005576, GO:0008270
AT1G07770.2	RPS15A; AT5G59850	ribosomal protein S15A	8.888	18	2	4	2	13.53	Nonsense Mediated Decay (NMD) independent of the Exon Junction Complex (EJC); Nonsense Mediated Decay (NMD) enhanced by the Exon Junction Complex (EJC); Ribosomal scanning and start codon recognition; Formation of a pool of free 40S subunits; GTP hydrolysis and joining of the 60S ribosomal subunit; L13a-mediated translational silencing of Ceruloplasmin expression; Formation of the ternary complex…		15	metabolic process	cytoplasm;cytosol;Golgi;membrane;mitochondrion;ribosome	structural molecule activity	Pf00410	Ribosome	GO:0009506, GO:0000325, GO:0009507, GO:0022627, GO:0022626, GO:0009505, GO:0003735
AT1G07780.1	PAI1	phosphoribosylanthranilate isomerase 1	10.308	11	3	9	3	24.05			4	metabolic process		catalytic activity	Pf00697	Metabolic pathways; Phenylalanine, tyrosine and tryptophan biosynthesis; Biosynthesis of amino acids; Biosynthesis of secondary metabolites	GO:0004640, GO:0009507, GO:0005634, GO:0000162
AT1G07820.2	AT1G07820; AT5G59690; HIS4; AT5G59970; AT1G07660; AT3G45930; AT3G46320; AT3G53730	Histone superfamily protein	6.348	17	2	6	2	18.6	Oxidative Stress Induced Senescence; Senescence-Associated Secretory Phenotype (SASP); HDMs demethylate histones; HATs acetylate histones; Transcriptional regulation by small RNAs; RMTs methylate histone arginines; Recruitment and ATM-mediated phosphorylation of repair and signaling proteins at DNA double strand breaks; Condensation of Prophase Chromosomes; PRC2 methylates histones and DNA		24	cell organization and biogenesis;response to stimulus	chromosome;cytosol;Golgi;membrane;nucleus;vacuole	DNA binding;protein binding	Pf00125, Pf15630		GO:0003677, GO:0006334, GO:0005576, GO:0005634
AT1G07890.2	APX1	ascorbate peroxidase 1	110.616	56	9	198	9	715.52		Cadmium and glutathione	3	metabolic process;response to stimulus	cytoplasm;cytosol;Golgi;membrane	antioxidant activity;catalytic activity;metal ion binding	Pf00141	Glutathione metabolism; Ascorbate and aldarate metabolism	GO:0005515, GO:0046409, GO:0009507, GO:0009793, GO:0009809, GO:0000302, GO:0009408, GO:0005794, GO:0005737, GO:0004601, GO:0009699, GO:0009506, GO:0005829, GO:0005576, GO:0009505, GO:0010494, GO:0034599, GO:0020037, GO:0042744, GO:0009570, GO:0005886, GO:0016688
AT1G07940.1	AT1G07940; AT5G60390; AT1G07920; AT1G07930	GTP binding Elongation factor Tu family protein	44.174	19	9	120	9	305.95	Protein methylation; Neutrophil degranulation; HSF1 activation		11	metabolic process;response to stimulus	cytoplasm;cytosol;Golgi;membrane;mitochondrion;nucleus;vacuole	catalytic activity;nucleotide binding;protein binding;RNA binding	Pf00009, Pf03143, Pf03144	RNA transport	GO:0005737, GO:0003924, GO:0003746, GO:0009506, GO:0003729, GO:0006414, GO:0005886, GO:0005739, GO:0006412
AT1G08110.4	AT1G08110	lactoylglutathione lyase family protein / glyoxalase I family protein	56.527	47	8	73	8	272.34			0	metabolic process;response to stimulus	cytosol	catalytic activity;metal ion binding;protein binding	Pf00903, Pf12681, Pf13669		GO:0019243, GO:0004462, GO:0009507, GO:0005829, GO:0005576
AT1G08200.1	AXS2	UDP-D-apiose/UDP-D-xylose synthase 2	80.893	46	14	104	3	342.1			2	cell organization and biogenesis;metabolic process	cytoplasm;cytosol;extracellular;nucleus	catalytic activity	Pf01370, Pf07993	Amino sugar and nucleotide sugar metabolism; Metabolic pathways	GO:0046394, GO:0009611, GO:0042435, GO:0090558, GO:0016831, GO:0010015, GO:0032787, GO:0048589, GO:1901361, GO:0009832, GO:0009059, GO:0048040, GO:0005794, GO:0005737, GO:0006629, GO:0009753, GO:0009226, GO:0005829, GO:0005576, GO:0010035, GO:0048046, GO:1901605, GO:0034654, GO:1901137
AT1G08380.1	PSAO	photosystem I subunit O	33.211	18	2	10	2	56.5			1	metabolic process	membrane;mitochondrion	protein binding		Photosynthesis	GO:0009767, GO:0005515, GO:0009522, GO:0009768, GO:0003729, GO:0009579, GO:0009507, GO:0005576, GO:0005739
AT1G08420.1	BSL2	BRI1 suppressor 1 (BSU1)-like 2	10.937	3	2	7	2	22.92			0	metabolic process;regulation of biological process;response to stimulus	cytosol;membrane;nucleus	catalytic activity;metal ion binding;protein binding	Pf00149, Pf01344, Pf07646, Pf13418		GO:0009059, GO:0009742, GO:0017018, GO:0005737, GO:0005515, GO:0010604, GO:0010468, GO:0005634, GO:0019219, GO:0009892, GO:0005576, GO:0016070, GO:0005886
AT1G08480.1	AT1G08480; SDH6	unknown protein; FUNCTIONS IN: molecular_function unknown; INVOLVED IN: biological_process unknown; LOCATED IN: mitochondrion, plasma membrane, plastid, vacuole; EXPRESSED IN: 27 plant structures; EXPRESSED DURING: 15 growth stages; Has 39 Blast hits to 39 proteins in 13 species: Archae - 0; Bacteria - 0; Metazoa - 0; Fungi - 0; Plants - 39; Viruses - 0; Other Eukaryotes - 0 (source: NCBI BLink).	26.484	48	3	37	3	151.91			0	metabolic process	membrane;mitochondrion;vacuole	protein binding			GO:0005749, GO:0000325, GO:0045273, GO:0005576, GO:0006099, GO:0005739, GO:0043495
AT1G08520.1	ALB1	ALBINA 1	80.108	23	17	122	17	357.6			3	metabolic process		catalytic activity;nucleotide binding	Pf00092, Pf01078, Pf07728, Pf13191, Pf13519, Pf13768	Biosynthesis of secondary metabolites; Metabolic pathways; Porphyrin and chlorophyll metabolism	GO:0009534, GO:0009570, GO:0010007, GO:0009507, GO:0015995, GO:0016851, GO:0005576
AT1G08550.2	NPQ1	non-photochemical quenching 1	88.021	37	11	124	11	421.16			3	metabolic process;response to stimulus	membrane	catalytic activity;protein binding	Pf07137, Pf10187	Metabolic pathways; Biosynthesis of secondary metabolites; Carotenoid biosynthesis	GO:0010028, GO:0009534, GO:0005515, GO:0016122, GO:0009507, GO:0015994, GO:0030095, GO:0005576, GO:0009543, GO:0005829, GO:0006631, GO:0046422, GO:0031977, GO:0009408
AT1G08830.1	CSD1	copper/zinc superoxide dismutase 1	45.176	49	4	67	3	235.34		Cadmium and glutathione	2	defense response;metabolic process;regulation of biological process;response to stimulus	cytoplasm;cytosol;nucleus	antioxidant activity;catalytic activity;metal ion binding;protein binding	Pf00080	Peroxisome	GO:0071472, GO:0005515, GO:0046688, GO:0005634, GO:0009651, GO:0010193, GO:0042742, GO:0004784, GO:0005737, GO:0005829, GO:0035195, GO:0006979, GO:0071493, GO:0071484, GO:0034599, GO:0071329, GO:0005507, GO:0010039, GO:0019430, GO:0071280, GO:0071457
AT1G08980.1	AMI1	amidase 1	43.655	22	7	38	7	113.6			0	metabolic process	cytoplasm;cytosol	catalytic activity	Pf01425		GO:0009684, GO:0005654, GO:0004040, GO:0005737, GO:0009851, GO:0009507, GO:0016810, GO:0043864, GO:0005576, GO:0005829
AT1G09010.1	AT1G09010	glycoside hydrolase family 2 protein	24.493	6	4	7	4	22.65	Neutrophil degranulation; Lysosomal oligosaccharide catabolism		6	metabolic process	cytosol;extracellular;vacuole	catalytic activity	Pf00703, Pf02836, Pf02837		GO:0005975, GO:0032787, GO:0000325, GO:0009892, GO:0009888, GO:0016070, GO:0033947, GO:0044255
AT1G09020.1	SNF4	homolog of yeast sucrose nonfermenting 4	12.462	8	3	17	3	49.86	Import of palmitoyl-CoA into the mitochondrial matrix; Energy dependent regulation of mTOR by LKB1-AMPK; AMPK inhibits chREBP transcriptional activation activity		9	cell communication;cell organization and biogenesis;metabolic process;regulation of biological process;response to stimulus;transport	cytoplasm;nucleus	catalytic activity;enzyme regulator activity;protein binding	Pf00571		GO:0009569, GO:0016559, GO:0005737, GO:0005515, GO:0008047, GO:0019900, GO:0004674, GO:0042149, GO:0005634, GO:0030295, GO:0009507, GO:2000377, GO:0019887, GO:0009859, GO:0000266, GO:1901982, GO:0046777
AT1G09070.1	SRC2	soybean gene regulated by cold-2	13.033	15	3	8	3	27.37			0	transport	endoplasmic reticulum;membrane;vacuole	protein binding	Pf00168		GO:0006952, GO:0006623, GO:0005515, GO:0005783, GO:0005576, GO:0005886, GO:0071456, GO:0000326
AT1G09130.3	AT1G09130	ATP-dependent caseinolytic (Clp) protease/crotonase family protein	16.73	13	5	36	5	82.47			0	metabolic process	mitochondrion	catalytic activity	Pf00574		GO:0019752, GO:0009368, GO:0009507, GO:0015994, GO:0004176, GO:0044271, GO:0051117, GO:0009579, GO:0009059, GO:0009892, GO:0005576, GO:0009416, GO:0009532, GO:1901566, GO:0006515, GO:0046148, GO:0009570, GO:0009941, GO:0004252, GO:0005739, GO:0016114
AT1G09210.1	CRT1b	calreticulin 1b	103.448	55	18	193	13	632.17	Calnexin/calreticulin cycle		7	metabolic process;response to stimulus	endoplasmic reticulum;extracellular;Golgi;mitochondrion;organelle lumen;vacuole	metal ion binding;protein binding	Pf00262	Protein processing in endoplasmic reticulum; Phagosome	GO:0051082, GO:0005783, GO:0006457, GO:0099503, GO:0000325, GO:0009507, GO:0005576, GO:0005789, GO:0005509, GO:0005739, GO:0030433, GO:0034976
AT1G09270.2	IMPA-4	importin alpha isoform 4	29.529	16	6	21	4	71.9			0	response to stimulus;transport	cytoplasm;cytosol;nucleus	protein binding;transporter activity	Pf00514, Pf01749, Pf02985, Pf13513, Pf13646		GO:0061608, GO:0030581, GO:0005737, GO:0080034, GO:0005515, GO:0008139, GO:0005634, GO:0006607
AT1G09310.1	AT1G09310	Protein of unknown function, DUF538	5.035	9	2	13	2	27.97			0		extracellular;nucleus		Pf04398		GO:0005794, GO:0005783, GO:0009737, GO:0048046, GO:0048629, GO:0005770, GO:0005634, GO:0005829, GO:0005576, GO:0005886
AT1G09340.1	CRB	chloroplast RNA binding	120.874	52	15	135	15	437.9			0	cell communication;cell organization and biogenesis;defense response;metabolic process;regulation of biological process;response to stimulus	cytoplasm;extracellular;Golgi;membrane;ribosome;vacuole	catalytic activity;DNA binding;protein binding;RNA binding	Pf01370, Pf04321, Pf13460, Pf13950		GO:0005515, GO:0009611, GO:0000325, GO:0009507, GO:0032544, GO:0007623, GO:0003677, GO:0045893, GO:0045727, GO:0006364, GO:0010319, GO:0000427, GO:0010287, GO:0009658, GO:0003723, GO:0042631, GO:0005794, GO:0009506, GO:0003729, GO:0005829, GO:0005576, GO:0005840, GO:0048046, GO:0010468, GO:0009570, GO:0009941, GO:0009409, GO:0010297, GO:0005996, GO:0005777
AT1G09430.1	ACLA-3	ATP-citrate lyase A-3	16.287	8	3	26	2	77.51			3	metabolic process	cytoplasm;cytosol	catalytic activity;nucleotide binding	Pf08442	Citrate cycle (TCA cycle); Metabolic pathways; Biosynthesis of secondary metabolites	GO:0003878, GO:0005737, GO:0010494, GO:0005829, GO:0005576, GO:0006099, GO:0006085
AT1G09590.1	AT1G09690; AT1G09590	Translation protein SH3-like family protein	5.258	11	2	4	2	6.62	Nonsense Mediated Decay (NMD) independent of the Exon Junction Complex (EJC); Nonsense Mediated Decay (NMD) enhanced by the Exon Junction Complex (EJC); Formation of a pool of free 40S subunits; GTP hydrolysis and joining of the 60S ribosomal subunit; L13a-mediated translational silencing of Ceruloplasmin expression; SRP-dependent cotranslational protein targeting to membrane		13	metabolic process	cytoplasm;ribosome	structural molecule activity	Pf01157	Ribosome	GO:0005737, GO:0022625, GO:0005576, GO:0016070, GO:0022626, GO:0003735, GO:0005730
AT1G09620.1	AT1G09620	ATP binding;leucine-tRNA ligases;aminoacyl-tRNA ligases;nucleotide binding;ATP binding;aminoacyl-tRNA ligases	23.907	4	3	9	3	36.54			1	metabolic process;regulation of biological process	cytoplasm;cytosol	catalytic activity;nucleotide binding	Pf00133, Pf01406, Pf08264, Pf09334	Aminoacyl-tRNA biosynthesis	GO:0005737, GO:0006429, GO:0002161, GO:0009506, GO:0009507, GO:0004823
AT1G09630.1	RAB11c	RAB GTPase 11C	22.89	29	5	24	2	67.11	Cilium Assembly; Cargo trafficking to the periciliary membrane; RAB geranylgeranylation; VxPx cargo-targeting to cilium		8	regulation of biological process;response to stimulus;transport	cytosol;endosome;Golgi;membrane	catalytic activity;nucleotide binding	Pf00025, Pf00071, Pf01926, Pf05783, Pf08477	Endocytosis	GO:0005794, GO:0003924, GO:0005634, GO:0005768, GO:0005576, GO:0000911, GO:0005886, GO:0009504, GO:0005525
AT1G09640.1	AT1G09640	Translation elongation factor EF1B, gamma chain	48.403	18	7	70	5	214.76			0	metabolic process	cytoplasm;cytosol;membrane;nucleus;vacuole	catalytic activity;protein binding;RNA binding	Pf00043, Pf00647, Pf02798, Pf13409, Pf13410, Pf13417, Pf14497		GO:0004364, GO:1901566, GO:0005737, GO:0005773, GO:0009506, GO:0005829, GO:0005576, GO:0016070, GO:0010494
AT1G09750.1	AT1G09750	Eukaryotic aspartyl protease family protein	43.003	13	6	88	6	255.32			0	defense response;metabolic process;regulation of biological process;response to stimulus	extracellular	catalytic activity;nucleotide binding	Pf00026, Pf14541, Pf14543		GO:0048046, GO:0009627, GO:0099503, GO:0005576, GO:0009505
AT1G09780.1	AT1G09780; iPGAM1	Phosphoglycerate mutase, 2,3-bisphosphoglycerate-independent	162.719	46	20	276	14	1001.07			6	development;metabolic process;response to stimulus	cytoplasm;cytosol;extracellular;membrane	catalytic activity;metal ion binding	Pf01676, Pf06415	Glycolysis / Gluconeogenesis; Biosynthesis of amino acids; Biosynthesis of secondary metabolites; Metabolic pathways; Glycine, serine and threonine metabolism; Carbon metabolism	GO:0046537, GO:0009555, GO:0005740, GO:0005737, GO:0030145, GO:0009737, GO:0006096, GO:0010037, GO:0009506, GO:0010494, GO:0009507, GO:0005829, GO:0009409, GO:0005576, GO:0005886, GO:0010118, GO:0009637, GO:0006007
AT1G09795.1	ATP-PRT2	ATP phosphoribosyl transferase 2	48.854	24	8	76	6	275.91			4	metabolic process	cytoplasm	catalytic activity;metal ion binding	Pf01634, Pf08029	Metabolic pathways; Biosynthesis of secondary metabolites; Biosynthesis of amino acids; Histidine metabolism	GO:0000287, GO:0003879, GO:0009570, GO:0000105, GO:0009507
AT1G09830.1	AT1G09830; PUR2	Glycinamide ribonucleotide (GAR) synthetase	4.617	3	2	15	2	29.67	Purine ribonucleoside monophosphate biosynthesis		7	metabolic process		catalytic activity;metal ion binding;nucleotide binding	Pf01071, Pf02222, Pf02655, Pf02843, Pf02844, Pf08442, Pf13535	Biosynthesis of secondary metabolites; Metabolic pathways; Purine metabolism	GO:0004637, GO:0009113, GO:0006189, GO:0006164, GO:0009570, GO:0009507, GO:0046872
AT1G09850.1	XBCP3	xylem bark cysteine peptidase 3	9.454	6	2	6	2	15.54			0	metabolic process	endoplasmic reticulum;extracellular;vacuole	catalytic activity	Pf00112, Pf00396, Pf08246		GO:0005783, GO:0005615, GO:0000325, GO:0005764, GO:0051603, GO:0005576, GO:0004197
AT1G10370.1	ERD9	Glutathione S-transferase family protein	16.005	17	3	20	3	71.3			1	metabolic process;regulation of biological process;response to stimulus	cytoplasm;cytosol	catalytic activity;protein binding	Pf00043, Pf02798, Pf13409, Pf13410, Pf13417, Pf14497	Glutathione metabolism	GO:0009407, GO:0004364, GO:0005737, GO:0060416, GO:0048527, GO:0006749, GO:0080148, GO:0009507, GO:0009651, GO:0009704
AT1G10510.1	emb2004	RNI-like superfamily protein	45.422	22	7	36	7	136.98			0		mitochondrion	protein binding			GO:0003674, GO:0009507, GO:0009941, GO:0005576, GO:0009793
AT1G10590.3	AT1G10590	Nucleic acid-binding, OB-fold-like protein	8.245	24	3	8	3	15.35			0		cytosol;membrane	RNA binding			GO:0003729, GO:0008150, GO:0005886, GO:0005576
AT1G10630.1	ARFA1F	ADP-ribosylation factor A1F	53.716	55	6	114	6	482.07	Clathrin derived vesicle budding; Synthesis of PIPs at the Golgi membrane		10	regulation of biological process;response to stimulus	cytosol;Golgi;membrane	catalytic activity;enzyme regulator activity;metal ion binding;nucleotide binding;protein binding;signal transducer activity	Pf00025, Pf00071, Pf00503, Pf01926, Pf04670, Pf08477, Pf09439	Endocytosis	GO:0016004, GO:0005794, GO:0006886, GO:0005737, GO:0016192, GO:0003729, GO:0000325, GO:0006499, GO:0005507, GO:0005829, GO:0005576, GO:0005886, GO:0005525
AT1G10760.1	SEX1	Pyruvate phosphate dikinase, PEP/pyruvate binding domain	51.019	9	9	18	9	65.86			0	metabolic process;response to stimulus	mitochondrion	catalytic activity;metal ion binding;nucleotide binding;protein binding	Pf01326		GO:0005983, GO:0009631, GO:0009610, GO:0005515, GO:0102216, GO:0009570, GO:0003729, GO:0009507, GO:0009941, GO:0102218, GO:0050521, GO:0005739
AT1G10840.1	TIF3H1	translation initiation factor 3 subunit H1	13.763	9	3	24	3	73.35	Ribosomal scanning and start codon recognition; Formation of a pool of free 40S subunits; L13a-mediated translational silencing of Ceruloplasmin expression; Formation of the ternary complex, and subsequently, the 43S complex		9	cell organization and biogenesis;metabolic process;regulation of biological process;response to stimulus	cytoplasm;cytosol;ribosome	protein binding;RNA binding	Pf01398	RNA transport	GO:0009733, GO:0008237, GO:0005515, GO:0009737, GO:0009744, GO:0009749, GO:0003743, GO:0005634, GO:0005852, GO:0042788, GO:0003729, GO:0005576, GO:0045948, GO:0034286, GO:0016282
AT1G11360.2	AT1G11360	Adenine nucleotide alpha hydrolases-like superfamily protein	9.238	15	2	8	2	24.44			0	response to stimulus	cytosol;membrane;nucleus	catalytic activity	Pf00582		GO:0009059, GO:0005576, GO:0005634
AT1G11430.1	AT1G11430; MORF9	plastid developmental protein DAG, putative	18.01	15	2	23	2	82.62			0	metabolic process		protein binding			GO:0005515, GO:1900865, GO:0009570, GO:0003729, GO:0009507, GO:0009941, GO:0016554, GO:0042803, GO:0046983
AT1G11580.1	PMEPCRA	methylesterase PCR A	19.73	9	4	11	4	36.64			2	cell organization and biogenesis;defense response;metabolic process;regulation of biological process;response to stimulus	cytosol;extracellular;membrane	catalytic activity;enzyme regulator activity	Pf01095, Pf04043	Pentose and glucuronate interconversions; Metabolic pathways	GO:0042545, GO:0009617, GO:0046910, GO:0030598, GO:0000325, GO:0045490, GO:0016020, GO:0005576, GO:0009505, GO:0030599, GO:0004857
AT1G11650.2	RBP45B	RNA-binding (RRM/RBD/RNP motifs) family protein	57.604	20	6	94	6	358.84			0	metabolic process;response to stimulus	cytoplasm;nucleus	RNA binding	Pf00076, Pf08777, Pf13893, Pf14259		GO:0008143, GO:0010193, GO:0005634, GO:0003729, GO:0005829, GO:0005576, GO:0010494, GO:0003723
AT1G11750.2	CLPP6	CLP protease proteolytic subunit 6	48.854	21	4	72	4	290.85			0	cell organization and biogenesis;metabolic process		catalytic activity	Pf00574		GO:0009532, GO:0015979, GO:0006515, GO:0009534, GO:0051117, GO:0009368, GO:0009570, GO:0009507, GO:0009941, GO:0004252, GO:0004176, GO:0009658, GO:0009840
AT1G11840.6	GLX1	glyoxalase I homolog	40.239	25	7	94	6	294.06			0	metabolic process;response to stimulus	cytosol;membrane;mitochondrion;vacuole	catalytic activity;metal ion binding	Pf00903, Pf12681, Pf13669, Pf14506		GO:0019243, GO:0005737, GO:0004462, GO:0099503, GO:0000325, GO:0009507, GO:0009941, GO:0005829, GO:0005576, GO:0005777, GO:0005739
AT1G11860.1	AT1G11860	Glycine cleavage T-protein family	117.028	36	11	102	11	427.31	Glycine degradation		10	metabolic process;response to stimulus	extracellular;membrane;mitochondrion;ribosome	catalytic activity	Pf01571, Pf08669	Metabolic pathways; Biosynthesis of secondary metabolites; Glyoxylate and dicarboxylate metabolism; Carbon metabolism; One carbon pool by folate; Glycine, serine and threonine metabolism	GO:0009059, GO:0006546, GO:0016053, GO:0009534, GO:0048046, GO:0009570, GO:0003729, GO:0009507, GO:0009941, GO:0004047, GO:0005576, GO:0009416, GO:0032787, GO:0022626, GO:0044271, GO:0005739, GO:0016114
AT1G11870.2	SRS	Seryl-tRNA synthetase	8.653	4	2	10	2	31.31			1	cell organization and biogenesis;metabolic process	cytoplasm;mitochondrion	catalytic activity;nucleotide binding;protein binding	Pf00587, Pf02403	Aminoacyl-tRNA biosynthesis	GO:0070158, GO:0043039, GO:0005737, GO:0004828, GO:0009507, GO:0005829, GO:0000049, GO:0007005, GO:0006434, GO:0009658, GO:0005739, GO:0048481
AT1G11910.1	APA1	aspartic proteinase A1	112.032	39	13	219	13	841.55	Neutrophil degranulation; MHC class II antigen presentation		5	metabolic process;response to stimulus	cytosol;extracellular;vacuole	catalytic activity	Pf00026, Pf03489, Pf05184, Pf14543		GO:0004175, GO:0006629, GO:0005773, GO:0004190, GO:0009506, GO:0000325, GO:0099503, GO:0005576, GO:0006508
AT1G11930.1	AT1G11930	Predicted pyridoxal phosphate-dependent enzyme, YBL036C type	19.783	19	4	33	4	104.08			0		nucleus		Pf01168		GO:0005622, GO:0051252, GO:0010468, GO:0005634, GO:0033993, GO:0044281, GO:0030170
AT1G12000.1	AT1G12000	Phosphofructokinase family protein	22.605	11	4	8	3	18.25			5	metabolic process;response to stimulus	cytoplasm;cytosol;membrane	catalytic activity;metal ion binding;nucleotide binding	Pf00365	Glycolysis / Gluconeogenesis; Pentose phosphate pathway; Metabolic pathways; Biosynthesis of secondary metabolites; Fructose and mannose metabolism	GO:0015979, GO:0005737, GO:0047334, GO:0009749, GO:0010318, GO:0006002, GO:0005829, GO:0009505, GO:0005524
AT1G12050.1	AT1G12050	fumarylacetoacetase, putative	28.717	23	6	45	6	144.33	Phenylalanine and tyrosine catabolism		6	cell death;metabolic process	cytosol	catalytic activity;metal ion binding	Pf01557, Pf09298	Metabolic pathways; Tyrosine metabolism	GO:0004334, GO:0008219, GO:0006572, GO:1902000, GO:0005829, GO:0005576, GO:0006559
AT1G12230.2	AT1G12230	Aldolase superfamily protein	27.303	14	5	48	5	158.67	Insulin effects increased synthesis of Xylulose-5-Phosphate; Pentose phosphate pathway (hexose monophosphate shunt)		10	metabolic process	cytoplasm	catalytic activity;metal ion binding	Pf00923	Metabolic pathways; Biosynthesis of amino acids; Biosynthesis of secondary metabolites; Carbon metabolism; Pentose phosphate pathway	GO:0071669, GO:0005737, GO:0006098, GO:0005622, GO:1901362, GO:0004801, GO:0005975, GO:0009570, GO:0009507, GO:0009941, GO:0022607, GO:0005576, GO:0009642, GO:0072330, GO:1901617, GO:0016114, GO:0008270
AT1G12240.1	ATBETAFRUCT4	Glycosyl hydrolases family 32 protein	89.014	24	13	152	10	526.19			3	metabolic process;regulation of biological process;response to stimulus	endoplasmic reticulum;Golgi;membrane;organelle lumen;vacuole	catalytic activity	Pf00251, Pf08244, Pf11837	Metabolic pathways; Starch and sucrose metabolism; Galactose metabolism	GO:0005985, GO:0009617, GO:0005773, GO:0071370, GO:0004564, GO:0000325, GO:0080022, GO:0016020
AT1G12250.1	AT1G12250	Pentapeptide repeat-containing protein	44.281	23	4	53	4	224.55			0		extracellular;membrane		Pf00805, Pf13599		GO:0003674, GO:0009534, GO:1901362, GO:0009579, GO:0009570, GO:0009507, GO:0005576, GO:0009543, GO:0009535, GO:0018130, GO:0019438, GO:0044271
AT1G12310.1	AT1G12310	Calcium-binding EF-hand family protein	27.598	41	6	33	2	121.26			1		cytoplasm;cytosol;membrane;nucleus	metal ion binding	Pf00036, Pf13405, Pf13499, Pf13833	Plant-pathogen interaction	GO:0030154, GO:0000910, GO:0005737, GO:0030234, GO:0090558, GO:0051641, GO:0005634, GO:0005829, GO:0005576, GO:0005886, GO:0005509
AT1G12410.1	CLP2	CLP protease proteolytic subunit 2	25.747	25	5	30	5	106.01			0	cell organization and biogenesis;metabolic process		catalytic activity	Pf00574		GO:0006515, GO:0009534, GO:0009368, GO:0051117, GO:0009570, GO:0009507, GO:0009941, GO:0004252, GO:0005576, GO:0004176, GO:0009658, GO:0009840
AT1G12780.1	UGE1	UDP-D-glucose/UDP-D-galactose 4-epimerase 1	17.612	13	4	18	4	39.54	Galactose catabolism		6	cell organization and biogenesis;metabolic process	cytoplasm;cytosol;Golgi;membrane	catalytic activity;protein binding	Pf00106, Pf01073, Pf01370, Pf02719, Pf04321, Pf07993, Pf13460, Pf13950	Galactose metabolism; Metabolic pathways; Amino sugar and nucleotide sugar metabolism	GO:0033358, GO:0045227, GO:0006012, GO:0050373, GO:0006364, GO:0003723, GO:0005886, GO:0005829, GO:0046369, GO:0046983, GO:0003978
AT1G12800.1	AT1G12800	Nucleic acid-binding, OB-fold-like protein	37.003	10	6	9	6	29.07			0	metabolic process	ribosome	RNA binding	Pf00575		GO:0034337, GO:1901259, GO:0003729, GO:0009507, GO:0005576, GO:0019843
AT1G12840.1	DET3	vacuolar ATP synthase subunit C (VATC) / V-ATPase C subunit / vacuolar proton pump C subunit (DET3)	86.114	50	15	162	15	509.08	Insulin receptor recycling; ROS, RNS production in phagocytes; Transferrin endocytosis and recycling		13	cell growth;cell organization and biogenesis;metabolic process;regulation of biological process;transport	cytosol;Golgi;membrane;vacuole	catalytic activity;protein binding;transporter activity	Pf03223	Phagosome; Metabolic pathways; Oxidative phosphorylation	GO:0043255, GO:0005794, GO:0005773, GO:0005515, GO:0000221, GO:0046961, GO:0009809, GO:0009826, GO:0000325, GO:0009507, GO:0005576, GO:0005774, GO:0005886
AT1G12900.1	GAPA-2	glyceraldehyde 3-phosphate dehydrogenase A subunit 2	201.765	57	17	472	4	1901.61			3	metabolic process	cytoplasm;cytosol;extracellular;membrane	catalytic activity;nucleotide binding	Pf00044, Pf02800	Metabolic pathways; Carbon metabolism; Carbon fixation in photosynthetic organisms	GO:0019253, GO:0016620, GO:0005737, GO:0051287, GO:0048046, GO:0050661, GO:0006006, GO:0009570, GO:0003729, GO:0009507, GO:0009941, GO:0047100, GO:0005576, GO:1901149, GO:0004365
AT1G12920.1	ERF1-2	eukaryotic release factor 1-2	31.468	20	7	48	7	128.16	Nonsense Mediated Decay (NMD) independent of the Exon Junction Complex (EJC); Nonsense Mediated Decay (NMD) enhanced by the Exon Junction Complex (EJC); Eukaryotic Translation Termination		8	cell organization and biogenesis;metabolic process;regulation of biological process	cytoplasm;cytosol;membrane	RNA binding	Pf03463, Pf03464, Pf03465	mRNA surveillance pathway	GO:0016149, GO:0002184, GO:0005737, GO:0006415, GO:1990825, GO:0003747, GO:0005576, GO:0018444, GO:0010494
AT1G13060.2	PBE1	20S proteasome beta subunit E1	25.32	19	4	53	4	185.21			0	metabolic process;response to stimulus	cytoplasm;nucleus;proteasome	catalytic activity	Pf00227		GO:0004175, GO:0019774, GO:0005839, GO:0005634, GO:0051603, GO:0005829, GO:0005576, GO:0000502, GO:0006511
AT1G13090.1	CYP71B28	cytochrome P450, family 71, subfamily B, polypeptide 28	3.081	4	2	2	2	4.7			4	metabolic process	membrane	catalytic activity;metal ion binding	Pf00067	Metabolic pathways; Biosynthesis of secondary metabolites; Stilbenoid, diarylheptanoid and gingerol biosynthesis; Limonene and pinene degradation	GO:0005506, GO:0020037, GO:0033993, GO:0016705, GO:0005576
AT1G13280.1	AOC4	allene oxide cyclase 4	22.378	20	4	48	3	136.23			3	metabolic process	membrane	catalytic activity	Pf06351	Biosynthesis of secondary metabolites; Metabolic pathways; alpha-Linolenic acid metabolism	GO:0009695, GO:0009507, GO:0005576, GO:0005886, GO:0005739, GO:0046423
AT1G13440.1	GAPC2	glyceraldehyde-3-phosphate dehydrogenase C2	181.456	73	20	357	3	1401.76	Glycolysis; Gluconeogenesis		11	defense response;metabolic process;response to stimulus	cytoplasm;cytosol;Golgi;membrane;mitochondrion;nucleus	catalytic activity;DNA binding;metal ion binding;nucleotide binding	Pf00044, Pf02800	Carbon fixation in photosynthetic organisms; Metabolic pathways; Biosynthesis of secondary metabolites; Carbon metabolism; Glycolysis / Gluconeogenesis; Biosynthesis of amino acids	GO:0005515, GO:0046686, GO:0005634, GO:0009507, GO:0016620, GO:0045893, GO:0051287, GO:1901149, GO:0008270, GO:0009408, GO:0005737, GO:0009506, GO:0005829, GO:0005576, GO:0006094, GO:0009505, GO:0004365, GO:0050661, GO:0006096, GO:0005507, GO:0005886, GO:0005777, GO:0005739, GO:0005730
AT1G13930.2	AT1G13930	Involved in response to salt stress. Knockout mutants are hypersensitive to salt stress.	69.096	54	6	108	6	481.15			0	response to stimulus	membrane				GO:0005515, GO:0009570, GO:0003729, GO:0009507, GO:0009941, GO:0005829, GO:0005576, GO:0005886, GO:0010115, GO:0009651, GO:0009408
AT1G14250.1	AT1G14250	GDA1/CD39 nucleoside phosphatase family protein	21.946	11	3	28	3	125.48	Phosphate bond hydrolysis by NTPDase proteins		6		membrane;vacuole	catalytic activity;nucleotide binding	Pf01150	Purine metabolism; Pyrimidine metabolism	GO:0009134, GO:0000325, GO:0017110, GO:0016020, GO:0005886
AT1G14410.1	WHY1	ssDNA-binding transcriptional regulator	24.118	17	3	29	3	110.31			0	defense response;metabolic process;regulation of biological process;response to stimulus	chromosome;nucleus	DNA binding;RNA binding	Pf08536		GO:0006952, GO:0032211, GO:0003677, GO:0006281, GO:0042644, GO:0042162, GO:0003697, GO:0003729, GO:0009507, GO:0005576, GO:0006355
AT1G14810.1	AT1G14810	semialdehyde dehydrogenase family protein	78.65	27	8	115	8	488.73			8	metabolic process	cytoplasm;mitochondrion	catalytic activity;nucleotide binding;protein binding	Pf01118, Pf02774	Monobactam biosynthesis; Lysine biosynthesis; Biosynthesis of secondary metabolites; Biosynthesis of amino acids; 2-Oxocarboxylic acid metabolism; Cysteine and methionine metabolism; Glycine, serine and threonine metabolism; Metabolic pathways	GO:0016620, GO:0008652, GO:0005739, GO:0050661, GO:0009088, GO:0051287, GO:0009097, GO:0009089, GO:0009536, GO:0009570, GO:0009507, GO:0006996, GO:0009790, GO:0006259, GO:0004073, GO:0046983
AT1G14980.1	CPN10	chaperonin 10	15.551	55	5	19	5	30.23			0	metabolic process;response to stimulus	cytoplasm;mitochondrion;organelle lumen	metal ion binding;nucleotide binding;protein binding	Pf00166		GO:0051082, GO:0005737, GO:0044183, GO:0006457, GO:0005759, GO:0051085, GO:0005507, GO:0051087, GO:0005829, GO:0005576, GO:0046872, GO:0005739, GO:0005524, GO:0009408
AT1G15140.1	AT1G15140	FAD/NAD(P)-binding oxidoreductase	47.777	27	9	130	9	396.09			0	metabolic process;response to stimulus		catalytic activity;metal ion binding	Pf00175, Pf00970		GO:0071949, GO:0016491, GO:0009570, GO:0004324, GO:0009507, GO:0009941, GO:0006351, GO:0005576, GO:0009416, GO:0009579, GO:0005507, GO:0019538
AT1G15690.1	AVP1	Inorganic H pyrophosphatase family protein	54.328	11	7	72	7	233.86			1	response to stimulus;transport	cytosol;endosome;Golgi;membrane;mitochondrion;vacuole	catalytic activity;metal ion binding;transporter activity	Pf03030	Oxidative phosphorylation	GO:2000904, GO:0009926, GO:1902600, GO:0000325, GO:0009507, GO:0005774, GO:0009651, GO:0010008, GO:0009414, GO:0005794, GO:0005773, GO:0004427, GO:0009705, GO:0003729, GO:0010248, GO:0048366, GO:0005576, GO:0005985, GO:0009678, GO:0009941, GO:0005886, GO:0005739, GO:0052546
AT1G15710.1	AT1G15710	prephenate dehydrogenase family protein	7.35	8	2	2	2	5.78			4	metabolic process		catalytic activity	Pf01408, Pf02153, Pf02558, Pf03446, Pf03807	Biosynthesis of secondary metabolites; Biosynthesis of amino acids; Phenylalanine, tyrosine and tryptophan biosynthesis; Metabolic pathways	GO:0070403, GO:0006570, GO:0006571, GO:0004665, GO:0009507, GO:0019632, GO:0033730
AT1G15820.1	LHCB6	light harvesting complex photosystem II subunit 6	146.659	47	12	279	12	1045.72			2	metabolic process;response to stimulus	membrane	protein binding	Pf00504	Photosynthesis - antenna proteins; Metabolic pathways	GO:0015979, GO:0009534, GO:0009783, GO:0010196, GO:0005634, GO:0009579, GO:0003729, GO:0009507, GO:0009941, GO:0009768, GO:0009535, GO:0009416, GO:0016168
AT1G15930.2	AT1G15930	Ribosomal protein L7Ae/L30e/S12e/Gadd45 family protein	34.338	42	5	78	3	281.28	Nonsense Mediated Decay (NMD) independent of the Exon Junction Complex (EJC); Nonsense Mediated Decay (NMD) enhanced by the Exon Junction Complex (EJC); Ribosomal scanning and start codon recognition; Formation of a pool of free 40S subunits; GTP hydrolysis and joining of the 60S ribosomal subunit; L13a-mediated translational silencing of Ceruloplasmin expression; Formation of the ternary complex…		15	metabolic process;response to stimulus	cytoplasm;cytosol;ribosome	structural molecule activity	Pf01248	Ribosome	GO:0005737, GO:0005634, GO:0022627, GO:0022626, GO:0003735, GO:0006412
AT1G15950.1	CCR1	cinnamoyl coa reductase 1	13.568	12	4	13	4	36.87			3	metabolic process;response to stimulus	cytoplasm;cytosol	catalytic activity	Pf00106, Pf01073, Pf01370, Pf02719, Pf05368, Pf07993, Pf08659, Pf13460	Biosynthesis of secondary metabolites; Metabolic pathways; Phenylpropanoid biosynthesis	GO:0007623, GO:0005737, GO:0016621, GO:0009809, GO:0009409, GO:0016616
AT1G15980.1	NDF1; PnsB1	NDH-dependent cyclic electron flow 1	63.914	28	10	146	10	432.74			0	metabolic process;transport	membrane				GO:0010598, GO:0009534, GO:0005634, GO:0009507, GO:0009535, GO:0009773
AT1G16080.1	AT1G16080	unknown protein; LOCATED IN: apoplast, chloroplast stroma, chloroplast, chloroplast envelope; EXPRESSED IN: 23 plant structures; EXPRESSED DURING: 14 growth stages; Has 81 Blast hits to 81 proteins in 28 species: Archae - 0; Bacteria - 2; Metazoa - 0; Fungi - 0; Plants - 62; Viruses - 0; Other Eukaryotes - 17 (source: NCBI BLink).	63.939	43	10	91	10	345.85			0	metabolic process	extracellular	catalytic activity			GO:0009059, GO:0003674, GO:0048046, GO:0005634, GO:0009570, GO:0009507, GO:0009941, GO:0016070, GO:0009416, GO:0044271
AT1G16350.1	AT1G16350	Aldolase-type TIM barrel family protein	28.447	18	5	23	5	104.26	Neutrophil degranulation; Purine ribonucleoside monophosphate biosynthesis		10	metabolic process;response to stimulus	cytoplasm;cytosol	catalytic activity;metal ion binding;nucleotide binding	Pf00478, Pf00977, Pf01070, Pf03060	Purine metabolism; Metabolic pathways; Biosynthesis of secondary metabolites	GO:0005737, GO:0006183, GO:0005634, GO:0009507, GO:0005829, GO:0003938
AT1G16460.2	RDH2	rhodanese homologue 2	33.42	24	4	12	4	62.69			4		cytoplasm;cytosol;mitochondrion	catalytic activity	Pf00581	Cysteine and methionine metabolism; Metabolic pathways; Sulfur metabolism; Sulfur relay system	GO:0005737, GO:0016784, GO:0009507, GO:0005829, GO:0004792, GO:0005739, GO:0009793
AT1G16470.1	PAB1	proteasome subunit PAB1	50.761	43	8	86	8	357.35	Antigen processing: Ubiquitination & Proteasome degradation; Ub-specific processing proteases; Signaling by WNT; Cdc20:Phospho-APC/C mediated degradation of Cyclin A; Hedgehog 'on' state; Orc1 removal from chromatin; Regulation of DNA replication; TCF dependent signaling in response to WNT; UCH proteinases; Cross-presentation of soluble exogenous antigens (endosomes); Degradation of DVL; Removal …		46	metabolic process;response to stimulus	cytoplasm;cytosol;nucleus;proteasome;ribosome	catalytic activity	Pf00227, Pf10584	Proteasome	GO:0019773, GO:0005839, GO:0005634, GO:0009507, GO:0005829, GO:0000502, GO:0022626, GO:0010043, GO:0006511
AT1G16720.1	HCF173	high chlorophyll fluorescence phenotype 173	30.303	12	6	21	6	65.37			0	metabolic process;transport		catalytic activity	Pf01370, Pf02254, Pf05368, Pf08547, Pf13460		GO:0006413, GO:0005515, GO:0042651, GO:0003723, GO:0009570, GO:0003729, GO:0009507, GO:0009941, GO:0010207, GO:0031969
AT1G16880.1	AT1G16880; ACR11	uridylyltransferase-related	91.209	51	11	206	11	851.84			0	response to stimulus	membrane	catalytic activity			GO:0009744, GO:0010319, GO:0005634, GO:0009570, GO:0009507, GO:0009941, GO:0009409, GO:0009535, GO:0009416
AT1G17100.1	AT1G17100; HBP1	SOUL heme-binding family protein	92.241	46	7	150	7	698.05	Neutrophil degranulation		3		membrane;vacuole		Pf04832		GO:0044283, GO:0020037, GO:0005634, GO:0000325, GO:0099503, GO:0009507, GO:0071482, GO:0006721, GO:0009409, GO:0042440, GO:0009642, GO:0009266, GO:0009414, GO:0009637, GO:0009408
AT1G17160.1	AT1G17160	pfkB-like carbohydrate kinase family protein	12.003	7	2	4	2	11.91	Pentose phosphate pathway (hexose monophosphate shunt)		3	metabolic process	cytoplasm;nucleus	catalytic activity;metal ion binding;nucleotide binding	Pf00294, Pf08543		GO:0005737, GO:0019303, GO:0042646, GO:0009570, GO:0004747, GO:0009507, GO:0009116
AT1G17290.1	AlaAT1	alanine aminotransferas	100.634	37	15	191	15	765.83	Amino acid synthesis and interconversion (transamination)		10	metabolic process;response to stimulus	cytosol;mitochondrion	catalytic activity;nucleotide binding	Pf00155	Carbon fixation in photosynthetic organisms; Carbon metabolism; Alanine, aspartate and glutamate metabolism; Arginine biosynthesis; 2-Oxocarboxylic acid metabolism; Metabolic pathways; Biosynthesis of amino acids	GO:0019481, GO:0001666, GO:0004021, GO:0046686, GO:0005634, GO:0009058, GO:0071456, GO:0005739, GO:0005524, GO:0030170
AT1G17370.1	UBP1B	oligouridylate binding protein 1B	18.659	17	5	45	3	104.85			0	metabolic process	cytosol;nucleus	protein binding;RNA binding	Pf00076, Pf13893, Pf14259		GO:0005515, GO:0009753, GO:0009611, GO:0010468, GO:0048367, GO:0003729, GO:0009892, GO:0007049, GO:0016070
AT1G17650.1	GLYR2	glyoxylate reductase 2	68.36	27	6	110	6	495.35			4	metabolic process	mitochondrion	catalytic activity;nucleotide binding	Pf03446, Pf03807, Pf14833	Metabolic pathways; Butanoate metabolism; Carbon metabolism; Glyoxylate and dicarboxylate metabolism	GO:0009059, GO:0005515, GO:0051287, GO:0050661, GO:0051173, GO:0048316, GO:0009570, GO:0030267, GO:0009507, GO:0016070, GO:0018130, GO:0044271, GO:0005739
AT1G17860.1	AT1G17860	Kunitz family trypsin and protease inhibitor protein	15.734	16	2	27	2	102.39			0	regulation of biological process	extracellular	enzyme regulator activity	Pf00197		GO:0005783, GO:0048046, GO:0009625, GO:0030414, GO:0010466, GO:0099503, GO:0005576, GO:0009505
AT1G17880.1	BTF3	basic transcription factor 3	57.687	55	7	85	4	352.23			0	metabolic process;regulation of biological process;response to stimulus	nucleus	protein binding	Pf01849		GO:0005515, GO:0005634, GO:0042788, GO:0003729, GO:0005854, GO:0005829
AT1G17890.1	GER2	NAD(P)-binding Rossmann-fold superfamily protein	18.687	19	4	7	4	26.11	GDP-fucose biosynthesis		9	metabolic process	cytoplasm;extracellular	catalytic activity;metal ion binding	Pf01073, Pf01370, Pf04321	Fructose and mannose metabolism; Metabolic pathways; Amino sugar and nucleotide sugar metabolism	GO:0048589, GO:0030154, GO:0005737, GO:0019748, GO:1901362, GO:0050577, GO:0033993, GO:0042351, GO:0044281, GO:0010015, GO:0019438, GO:0009888
AT1G18060.1	AT1G18060	unknown protein; INVOLVED IN: biological_process unknown; LOCATED IN: chloroplast; EXPRESSED IN: 22 plant structures; EXPRESSED DURING: 13 growth stages; Has 74 Blast hits to 74 proteins in 29 species: Archae - 0; Bacteria - 19; Metazoa - 0; Fungi - 0; Plants - 49; Viruses - 0; Other Eukaryotes - 6 (source: NCBI BLink).	12.467	12	2	2	2	6.5			0						GO:0003674, GO:0008150, GO:0009507
AT1G18080.1	ATARCA	Transducin/WD40 repeat-like superfamily protein	117.65	50	17	273	15	846.67			0	cellular component movement;regulation of biological process;response to stimulus;transport	cytoplasm;cytosol;membrane;nucleus;ribosome	nucleotide binding;protein binding;signal transducer activity;structural molecule activity;transporter activity	Pf00400		GO:0001934, GO:0009845, GO:0005080, GO:0005515, GO:0009749, GO:0005634, GO:0009507, GO:0022626, GO:0072344, GO:0010228, GO:0043022, GO:0071215, GO:0010476, GO:0042254, GO:0005737, GO:0009967, GO:0003729, GO:0005829, GO:0045182, GO:0009739, GO:0060090, GO:0006417, GO:0005078, GO:0005886
AT1G18170.1	AT1G18170	FKBP-like peptidyl-prolyl cis-trans isomerase family protein	14.255	11	2	37	2	136.69			0	metabolic process	cytoplasm;membrane	catalytic activity	Pf00254		GO:0009507, GO:0003755, GO:0009535, GO:0005634
AT1G18210.1	AT1G18210	Calcium-binding EF-hand family protein	47.451	42	7	70	7	311.66	Neutrophil degranulation		4		membrane;vacuole	metal ion binding	Pf00036, Pf13202, Pf13405, Pf13499, Pf13833	Plant-pathogen interaction	GO:0010035, GO:0009611, GO:0010150, GO:0005634, GO:0000325, GO:0033993, GO:0044281, GO:0050832, GO:0005829, GO:0006970, GO:0014070, GO:0005509, GO:0042742
AT1G18450.1	ARP4	actin-related protein 4	14.75	11	3	6	3	18.75			0	cell differentiation;cell organization and biogenesis;development;response to stimulus	cytoplasm;nucleus	protein binding;structural molecule activity	Pf00022		GO:0003682, GO:0048235, GO:0000812, GO:0005737, GO:0016514, GO:0006325, GO:0006357, GO:0005634, GO:0043967, GO:0005200, GO:0031011, GO:0048574, GO:0035267, GO:0005730
AT1G18500.1	MAML-4	methylthioalkylmalate synthase-like 4	61.736	23	11	64	4	189.24			6	metabolic process		catalytic activity	Pf00682, Pf08502	Pyruvate metabolism; Valine, leucine and isoleucine biosynthesis; 2-Oxocarboxylic acid metabolism; Metabolic pathways; Biosynthesis of secondary metabolites; Biosynthesis of amino acids	GO:0009570, GO:0003852, GO:0009098, GO:0009507
AT1G18590.1	SOT17	sulfotransferase 17	10.718	10	3	6	2	16.77	Cytosolic sulfonation of small molecules		6	metabolic process	cytoplasm	catalytic activity	Pf00685	Glucosinolate biosynthesis; Biosynthesis of secondary metabolites	GO:0019761, GO:0005737, GO:0051923, GO:0005634, GO:0047364
AT1G18800.1	NRP2	NAP1-related protein 2	24.797	30	5	16	2	50.56			0	cell differentiation;cell organization and biogenesis;cell proliferation;metabolic process;response to stimulus	cytoplasm;nucleus	DNA binding;protein binding	Pf00956		GO:0030154, GO:0003682, GO:0042393, GO:0005737, GO:0010311, GO:0016444, GO:0005634, GO:0000724, GO:0005829, GO:0051301, GO:0000785, GO:0006334
AT1G19130.1	AT1G19130	CONTAINS InterPro DOMAIN/s: Protein of unknown function DUF985 (InterPro:IPR009327), RmlC-like jelly roll fold (InterPro:IPR014710); Has 1465 Blast hits to 1465 proteins in 584 species: Archae - 10; Bacteria - 1038; Metazoa - 19; Fungi - 43; Plants - 51; Viruses - 0; Other Eukaryotes - 304 (source: NCBI BLink).	8.771	15	2	8	2	27			0		cytosol		Pf06172		GO:0003674, GO:0008150, GO:0005829, GO:0005634
AT1G19150.1	LHCA6	photosystem I light harvesting complex gene 6	14.882	10	2	28	2	97.74			1	metabolic process;response to stimulus	membrane	metal ion binding	Pf00504	Photosynthesis - antenna proteins	GO:0009768, GO:0009507, GO:0009416, GO:0009535
AT1G19570.1	DHAR1	dehydroascorbate reductase	181.714	80	15	299	15	1204.07			0	cellular homeostasis;defense response;metabolic process;regulation of biological process;response to stimulus;transport	cytoplasm;cytosol;extracellular;membrane;mitochondrion;vacuole	antioxidant activity;catalytic activity;metal ion binding;protein binding;transporter activity	Pf00043, Pf00462, Pf02798, Pf13409, Pf13410, Pf13417		GO:0005634, GO:0000325, GO:0009507, GO:0070301, GO:0010043, GO:0010193, GO:0080151, GO:0043903, GO:0004364, GO:0009610, GO:0045174, GO:0009753, GO:0005829, GO:0019852, GO:0033355, GO:0048046, GO:0009570, GO:0005507, GO:0140547, GO:0005886, GO:0005777, GO:0005739, GO:0098869
AT1G19670.1	CLH1	chlorophyllase 1	54.96	38	7	68	7	251.26			3	defense response;metabolic process;response to stimulus	vacuole	catalytic activity	Pf00756, Pf03403, Pf07224, Pf11187, Pf12695, Pf12697, Pf12740	Biosynthesis of secondary metabolites; Metabolic pathways; Porphyrin and chlorophyll metabolism	GO:0102293, GO:0047746, GO:0005634, GO:0000325, GO:0015996, GO:0050832, GO:0009507, GO:0042742
AT1G19920.1	APS2	Pseudouridine synthase/archaeosine transglycosylase-like family protein	50.126	25	10	80	8	239.18	Transport and synthesis of PAPS		12	cell communication;metabolic process;response to stimulus	cytoplasm;cytosol	catalytic activity;nucleotide binding	Pf01747, Pf14306	Selenocompound metabolism; Sulfur metabolism; Purine metabolism; Monobactam biosynthesis; Metabolic pathways	GO:0000103, GO:0004020, GO:0005634, GO:0009570, GO:0004781, GO:0009507, GO:0070814, GO:0009970
AT1G20010.1	TUB5	tubulin beta-5 chain	167.655	43	16	368	6	1564.13	Neutrophil degranulation		4	cell organization and biogenesis	cytoplasm;cytoskeleton;membrane	catalytic activity;nucleotide binding;protein binding;structural molecule activity	Pf00091, Pf03953	Phagosome	GO:0005737, GO:0003924, GO:0000278, GO:0005515, GO:0005874, GO:0045298, GO:0005200, GO:0005634, GO:0009570, GO:0000325, GO:0003729, GO:0005829, GO:0007017, GO:0005886, GO:0009505, GO:0000226, GO:0005525
AT1G20020.1	FNR2	ferredoxin-NADP(+)-oxidoreductase 2	118.313	35	11	176	11	705.07			2	defense response;metabolic process;response to stimulus;transport	cytosol;extracellular;membrane	catalytic activity;RNA binding	Pf00175, Pf00667	Metabolic pathways; Photosynthesis	GO:0015979, GO:0009534, GO:0048046, GO:0008266, GO:0005634, GO:0009570, GO:0009579, GO:0009507, GO:0004324, GO:0009535, GO:0003959, GO:0098807
AT1G20110.1	AT1G20110	RING/FYVE/PHD zinc finger superfamily protein	23.781	8	4	28	4	90.67			0	cell organization and biogenesis;regulation of biological process;response to stimulus;transport	cytoplasm;endosome;membrane;nucleus	metal ion binding;protein binding;RNA binding	Pf01363, Pf08416		GO:0007165, GO:0043130, GO:0036258, GO:0005515, GO:0035091, GO:0000813, GO:0005634, GO:0031902, GO:0003729, GO:0060586, GO:0070676, GO:0009788
AT1G20225.1	AT1G20225	Thioredoxin superfamily protein	28.654	18	2	18	2	92.18			0		cytosol;vacuole		Pf13462		GO:0000325, GO:0003674, GO:1901362, GO:0019438
AT1G20260.1	AT1G20260; VAB3	ATPase, V1 complex, subunit B protein	210.475	44	16	337	3	1437.2	Insulin receptor recycling; ROS, RNS production in phagocytes; Transferrin endocytosis and recycling		13	cell organization and biogenesis;metabolic process;regulation of biological process;transport	cytosol;Golgi;membrane;vacuole	catalytic activity;nucleotide binding;protein binding;transporter activity	Pf00006, Pf00306, Pf02874	Oxidative phosphorylation; Phagosome; Metabolic pathways	GO:0005794, GO:0005773, GO:0051017, GO:0051015, GO:0046961, GO:0005634, GO:0051693, GO:0000325, GO:0030835, GO:0005829, GO:0033180, GO:0046034, GO:0005886, GO:0007035, GO:0005524
AT1G20340.1	DRT112	Cupredoxin superfamily protein	37.441	17	2	48	2	305.47			1	metabolic process;regulation of biological process;response to stimulus;transport	membrane	metal ion binding;protein binding	Pf00127, Pf13473	Photosynthesis	GO:0009534, GO:0009411, GO:0055035, GO:0046688, GO:0005634, GO:0009570, GO:0005507, GO:0009579, GO:0009507, GO:0017148, GO:0009543, GO:0055070, GO:0046028, GO:0031977
AT1G20440.1	COR47	cold-regulated 47	33.791	27	7	54	6	119.06			0	defense response;response to stimulus	cytosol;Golgi;membrane;nucleus	metal ion binding	Pf00257		GO:0003674, GO:0010286, GO:0009631, GO:0009737, GO:0005634, GO:0005829, GO:0016020, GO:0009409, GO:0050832, GO:0006970, GO:0009414, GO:0009408
AT1G20450.1	ERD10	Dehydrin family protein	15.407	18	4	5	4	15.03			0	regulation of biological process;response to stimulus	cytoplasm;cytosol;membrane;nucleus	metal ion binding;protein binding	Pf00257		GO:0009631, GO:0005737, GO:0009737, GO:0005634, GO:0003779, GO:0009506, GO:0016020, GO:0005829, GO:0009409, GO:0015629, GO:0009414, GO:0010029
AT1G20620.1	CAT3	catalase 3	103.283	40	15	76	12	296.02	Neutrophil degranulation; Detoxification of Reactive Oxygen Species		12	cell communication;metabolic process;response to stimulus	extracellular;membrane;mitochondrion;nucleus;ribosome;vacuole	antioxidant activity;catalytic activity;metal ion binding;protein binding;RNA binding	Pf00199, Pf06628	Peroxisome; Tryptophan metabolism; Glyoxylate and dicarboxylate metabolism; MAPK signaling pathway - plant; Biosynthesis of secondary metabolites; Carbon metabolism	GO:0005515, GO:0004096, GO:0005634, GO:0000325, GO:0016036, GO:0009507, GO:0022626, GO:0006995, GO:0005737, GO:0009506, GO:0003729, GO:0050897, GO:0005829, GO:0006979, GO:0009416, GO:0009505, GO:0035605, GO:0042542, GO:0020037, GO:0048046, GO:0042744, GO:0009570, GO:0009941, GO:0009409, GO:0009970, GO:0005886, GO:0005777, GO:0005739
AT1G20810.1	AT1G20810	FKBP-like peptidyl-prolyl cis-trans isomerase family protein	5.826	9	2	3	2	5.56			0	metabolic process	cytoplasm	catalytic activity	Pf00254		GO:0005634, GO:0009507, GO:0009543, GO:0003755, GO:0009416, GO:0031977
AT1G20950.1	AT1G20950	Phosphofructokinase family protein	34.088	18	8	58	4	161.45			5	metabolic process;response to stimulus	cytoplasm;cytosol	catalytic activity;metal ion binding;nucleotide binding	Pf00365	Metabolic pathways; Biosynthesis of secondary metabolites; Fructose and mannose metabolism; Glycolysis / Gluconeogenesis; Pentose phosphate pathway	GO:0009750, GO:0015979, GO:0005737, GO:0005515, GO:0047334, GO:0009744, GO:0009749, GO:0005634, GO:0005524, GO:0010317
AT1G21350.3	AT1G21350	Thioredoxin superfamily protein	29.684	22	3	38	3	202.39			0	cellular homeostasis;metabolic process;regulation of biological process	extracellular;nucleus	antioxidant activity;catalytic activity	Pf00578, Pf08534, Pf13905		GO:0044283, GO:0016491, GO:0006325, GO:0005634, GO:0099503, GO:0016209, GO:0009507, GO:0005576, GO:0042440, GO:0009416
AT1G21380.1	AT1G21380	Target of Myb protein 1	23.107	6	2	17	2	74.01			0	transport	membrane	transporter activity	Pf00790, Pf03127		GO:0043130, GO:1901701, GO:0071396, GO:0035091, GO:0043328, GO:0009755
AT1G21670.1	AT1G21670	LOCATED IN: cell wall, plant-type cell wall; EXPRESSED IN: 23 plant structures; EXPRESSED DURING: 14 growth stages; CONTAINS InterPro DOMAIN/s: WD40-like Beta Propeller (InterPro:IPR011659), Six-bladed beta-propeller, TolB-like (InterPro:IPR011042); BEST Arabidopsis thaliana protein match is: DPP6 N-terminal domain-like protein (TAIR:AT1G21680.1); Has 8461 Blast hits to 5060 proteins in 1257 spec…	19.828	10	6	27	5	83.5			0	metabolic process	extracellular	protein binding	Pf00930, Pf07676		GO:0009314, GO:0009505, GO:0009737, GO:0099503, GO:0050832, GO:0009266, GO:0005576, GO:0016070, GO:0014070, GO:0044085, GO:0009414, GO:0042742, GO:0043436
AT1G21680.1	AT1G21680	DPP6 N-terminal domain-like protein	9.28	4	3	23	2	70.8			0	metabolic process	extracellular;membrane;vacuole		Pf00930, Pf07676		GO:0003674, GO:0019752, GO:0044248, GO:0005634, GO:0000325, GO:0099503, GO:0005576, GO:0009416, GO:0016070, GO:1901565
AT1G21750.1	PDIL1-1	PDI-like 1-1	137.008	56	23	325	19	980.83			1	cellular homeostasis;metabolic process;regulation of biological process;response to stimulus	endoplasmic reticulum;Golgi;membrane;organelle lumen;vacuole	catalytic activity;protein binding	Pf00085, Pf13098, Pf13848, Pf13899, Pf13905	Protein processing in endoplasmic reticulum	GO:0003756, GO:0009793, GO:0000326, GO:0005783, GO:0005515, GO:0006457, GO:0000327, GO:0005634, GO:0048316, GO:0099503, GO:0009579, GO:0009507, GO:0000325, GO:0010043, GO:0043067, GO:0034976
AT1G21880.2	LYM1	lysm domain GPI-anchored protein 1 precursor	19.018	14	3	24	3	73.84			0	defense response;metabolic process;response to stimulus	extracellular;membrane		Pf01476		GO:0042834, GO:0006955, GO:0005634, GO:0016020, GO:0005576, GO:0005886
AT1G22280.3	PAPP2C	phytochrome-associated protein phosphatase type 2C	7.863	10	3	3	2	7.19			0	metabolic process;regulation of biological process;response to stimulus	membrane;nucleus	catalytic activity;metal ion binding	Pf00481, Pf07228		GO:0006470, GO:0017018, GO:0004722, GO:0005634, GO:0009506, GO:0004721, GO:0009507, GO:0005886, GO:0005739, GO:0010161
AT1G22300.1	GRF10	general regulatory factor 10	77.3	48	9	86	8	342.17	Translocation of GLUT4 to the plasma membrane; Regulation of HSF1-mediated heat shock response; HSF1 activation		8	regulation of biological process;response to stimulus	cytoplasm;cytosol;membrane;mitochondrion;nucleus	nucleotide binding;protein binding	Pf00244		GO:0007165, GO:0009742, GO:0005737, GO:0005515, GO:0045309, GO:0005634, GO:0009506, GO:0009570, GO:0005829, GO:0005886, GO:0005739, GO:0005524
AT1G22450.1	COX6B	cytochrome C oxidase 6B	30.526	28	5	37	5	130.49			2	metabolic process;response to stimulus	membrane;mitochondrion	catalytic activity;metal ion binding;transporter activity	Pf02297	Oxidative phosphorylation; Metabolic pathways	GO:0045277, GO:0005634, GO:0009579, GO:0005507, GO:0009535, GO:0005739
AT1G22520.1	AT1G22520	Domain of unknown function (DUF543)	9.105	29	2	15	2	52.82			0		membrane;mitochondrion;nucleus		Pf04418		GO:0003674, GO:0061617, GO:0005634, GO:0098800, GO:0005739
AT1G22530.1	PATL2	PATELLIN 2	110.169	39	18	99	17	317.77			0	cell division;response to stimulus;transport	cytoplasm;cytosol;Golgi;membrane	protein binding;transporter activity	Pf00650, Pf03765, Pf13716		GO:0002020, GO:0005794, GO:0071365, GO:0005634, GO:0005886, GO:1901703
AT1G22920.1	CSN5A	COP9 signalosome 5A	15.232	10	3	27	3	95.53	DNA Damage Recognition in GG-NER; Neddylation; Formation of TC-NER Pre-Incision Complex		9	cell organization and biogenesis;development;metabolic process;regulation of biological process;response to stimulus	cytoplasm;nucleus	catalytic activity;metal ion binding;protein binding	Pf01398, Pf14464		GO:0009733, GO:0008237, GO:0005737, GO:0005515, GO:0019784, GO:0000338, GO:0010971, GO:0005634, GO:0009640, GO:0008180, GO:0010100, GO:0010093, GO:0031347
AT1G22940.1	TH1	thiamin biosynthesis protein, putative	9.213	5	2	4	2	11.23			2	metabolic process	cytoplasm	catalytic activity;metal ion binding;nucleotide binding	Pf00294, Pf02581, Pf08543	Thiamine metabolism; Metabolic pathways	GO:0008902, GO:0009570, GO:0009507, GO:0008972, GO:0004789, GO:0009229, GO:0009228
AT1G23130.1	AT1G23130	Polyketide cyclase/dehydrase and lipid transport superfamily protein	7.074	14	2	18	2	48.23			0	defense response;response to stimulus			Pf00407		GO:0003674, GO:0006952, GO:0005634, GO:0009507, GO:0005829
AT1G23190.1	AT1G23190; PGM3	Phosphoglucomutase/phosphomannomutase family protein	137.315	42	19	245	10	818.03	Glycogen synthesis; Neutrophil degranulation; Glycogen breakdown (glycogenolysis); Galactose catabolism		17	development;metabolic process;response to stimulus	cytoplasm;cytosol;membrane;nucleus	catalytic activity;metal ion binding	Pf00408, Pf02878, Pf02879, Pf02880	Galactose metabolism; Starch and sucrose metabolism; Purine metabolism; Amino sugar and nucleotide sugar metabolism; Pentose phosphate pathway; Biosynthesis of secondary metabolites; Glycolysis / Gluconeogenesis; Metabolic pathways	GO:0000287, GO:0005737, GO:0048229, GO:0046686, GO:0005634, GO:0004614, GO:0005975, GO:0005829, GO:0005886
AT1G23290.1	RPL27AB	Ribosomal protein L18e/L15 superfamily protein	20.63	25	3	10	3	23.65	Nonsense Mediated Decay (NMD) independent of the Exon Junction Complex (EJC); Nonsense Mediated Decay (NMD) enhanced by the Exon Junction Complex (EJC); Formation of a pool of free 40S subunits; GTP hydrolysis and joining of the 60S ribosomal subunit; L13a-mediated translational silencing of Ceruloplasmin expression; SRP-dependent cotranslational protein targeting to membrane		13	metabolic process	cytoplasm;ribosome	RNA binding;structural molecule activity	Pf00828	Ribosome	GO:0005737, GO:0003735, GO:0009908, GO:0005730, GO:0005634, GO:0009506, GO:0003729, GO:0022625, GO:0009791, GO:0022626, GO:0015934, GO:0006412, GO:0010229
AT1G23310.1	GGT1	glutamate:glyoxylate aminotransferase	206.474	66	21	380	10	1597.66	Amino acid synthesis and interconversion (transamination)		13	metabolic process;response to stimulus	cytoplasm;cytosol;extracellular;membrane;vacuole	catalytic activity	Pf00155	2-Oxocarboxylic acid metabolism; Glyoxylate and dicarboxylate metabolism; Carbon metabolism; Carbon fixation in photosynthetic organisms; Glycine, serine and threonine metabolism; Metabolic pathways; Arginine biosynthesis; Biosynthesis of secondary metabolites; Alanine, aspartate and glutamate metabolism; Biosynthesis of amino acids	GO:0047958, GO:0001666, GO:0005737, GO:0009853, GO:0048046, GO:0042853, GO:0004021, GO:0005634, GO:0006545, GO:0000325, GO:0003729, GO:0009507, GO:0005829, GO:0008453, GO:0005777, GO:0030170
AT1G23740.1	AT1G23740; AOR	Oxidoreductase, zinc-binding dehydrogenase family protein	162.427	49	14	381	14	1574.21			0	metabolic process;response to stimulus	extracellular	catalytic activity;metal ion binding	Pf00107, Pf08240, Pf13602		GO:0035671, GO:0048046, GO:0005634, GO:0010319, GO:0009570, GO:0009579, GO:0009507, GO:0009941, GO:0009409, GO:0035798, GO:0008270
AT1G23820.1	SPDS1	spermidine synthase 1	77.622	36	10	108	6	386.18			0	metabolic process	cytosol	catalytic activity;protein binding	Pf01564, Pf05175, Pf05430, Pf13659		GO:0005515, GO:0004766, GO:0008295, GO:0005634, GO:0009507, GO:0005829
AT1G24020.2	MLP423	MLP-like protein 423	25.296	43	6	76	6	222.33			0	defense response;response to stimulus	membrane		Pf00407, Pf10604		GO:0009059, GO:0006952, GO:0005634, GO:0010427, GO:0004864, GO:0038023, GO:0009507, GO:0005829, GO:0044271, GO:0010494, GO:0009738
AT1G24100.1	UGT74B1	UDP-glucosyl transferase 74B1	30.246	15	5	21	5	69.62			4	cell organization and biogenesis;defense response;metabolic process;response to stimulus	nucleus	catalytic activity	Pf00201	2-Oxocarboxylic acid metabolism; Glucosinolate biosynthesis; Tryptophan metabolism; Biosynthesis of secondary metabolites	GO:0019761, GO:0103102, GO:0103103, GO:0005737, GO:0047251, GO:0035251, GO:0103100, GO:0005634, GO:0052544, GO:0102659, GO:0005829, GO:0103099, GO:0016757, GO:0042742, GO:0103101
AT1G24360.1	AT1G24360	NAD(P)-binding Rossmann-fold superfamily protein	56.746	27	6	116	6	453.48			5	metabolic process		catalytic activity;metal ion binding;nucleotide binding	Pf00106, Pf08659, Pf13561	Fatty acid metabolism; Fatty acid biosynthesis; Metabolic pathways; Biotin metabolism; Biosynthesis of unsaturated fatty acids	GO:0030497, GO:0004316, GO:0051287, GO:0009536, GO:0005634, GO:0009570, GO:0005507, GO:0009507, GO:0009941, GO:0016616, GO:0005739, GO:0006633
AT1G24510.1	AT1G24510	TCP-1/cpn60 chaperonin family protein	8.298	4	2	3	2	9.13	Cooperation of PDCL (PhLP1) and TRiC/CCT in G-protein beta folding; Association of TriC/CCT with target proteins during biosynthesis		5	metabolic process	cytoplasm;cytosol;membrane	nucleotide binding;protein binding	Pf00118		GO:0051082, GO:0005737, GO:0016887, GO:0005515, GO:0006457, GO:0005832, GO:0005634, GO:0009506, GO:0010494
AT1G26110.1	DCP5	decapping 5	34.928	14	5	33	5	150.77			0	cell organization and biogenesis;metabolic process;regulation of biological process	cytoplasm;cytosol	protein binding;RNA binding	Pf09532, Pf09770, Pf12701, Pf14438		GO:0031087, GO:0005515, GO:0033962, GO:0005634, GO:0003729, GO:0017148, GO:0042803, GO:0034063, GO:0000932, GO:0010606
AT1G26220.1	AT1G26220	Acyl-CoA N-acyltransferases (NAT) superfamily protein	26.894	22	3	5	3	18.25			0	metabolic process	cytoplasm	catalytic activity	Pf00583, Pf13508, Pf13673		GO:0008080, GO:0005737, GO:0006474, GO:2000028, GO:0009507, GO:0030187, GO:0004059
AT1G26560.1	BGLU40	beta glucosidase 40	6.88	5	2	5	2	10.48	Digestion of dietary carbohydrate		8	metabolic process	extracellular	catalytic activity	Pf00150, Pf00232	Starch and sucrose metabolism; Cyanoamino acid metabolism; Phenylpropanoid biosynthesis; Biosynthesis of secondary metabolites; Metabolic pathways	GO:0009611, GO:0048046, GO:0005975, GO:0033993, GO:0102483, GO:0009416, GO:0008422, GO:0005739
AT1G26630.1	FBR12	Eukaryotic translation initiation factor 5A-1 (eIF-5A 1) protein	64.144	43	6	54	6	250.35	Hypusine synthesis from eIF5A-lysine		4	cell death;defense response;metabolic process;regulation of biological process;response to stimulus	cytoplasm;Golgi;nucleus	RNA binding	Pf01287, Pf08207		GO:0009617, GO:0005737, GO:0006413, GO:0009611, GO:0012501, GO:0003743, GO:0005634, GO:0003746, GO:0003729, GO:0045905, GO:0043022, GO:0005829, GO:0006414, GO:0034050, GO:0045901, GO:0010494, GO:0042742
AT1G26910.1	RPL10B	Ribosomal protein L16p/L10e family protein	12.79	15	3	15	3	44.8	Nonsense Mediated Decay (NMD) independent of the Exon Junction Complex (EJC); Nonsense Mediated Decay (NMD) enhanced by the Exon Junction Complex (EJC); Formation of a pool of free 40S subunits; GTP hydrolysis and joining of the 60S ribosomal subunit; L13a-mediated translational silencing of Ceruloplasmin expression; SRP-dependent cotranslational protein targeting to membrane		13	cell organization and biogenesis;metabolic process;response to stimulus	cytoplasm;cytosol;Golgi;membrane;nucleus;ribosome	RNA binding;structural molecule activity	Pf00252	Ribosome	GO:0005737, GO:0010224, GO:0005634, GO:0009941, GO:0022625, GO:0032502, GO:0005840, GO:0003735, GO:0006412, GO:0000027
AT1G27090.1	AT1G27090	glycine-rich protein	30.752	12	3	26	3	94.47			0		cytosol	RNA binding			GO:0003729, GO:0009507, GO:0005634
AT1G27130.1	GSTU13	glutathione S-transferase tau 13	10.919	14	3	7	3	9.77			1	metabolic process;response to stimulus	cytoplasm;cytosol	catalytic activity;protein binding	Pf00043, Pf02798, Pf13409, Pf13417	Glutathione metabolism	GO:0009407, GO:0004364, GO:0052542, GO:0005737, GO:0045087, GO:0005634, GO:0042344, GO:0006749, GO:0050832, GO:0005829
AT1G27390.1	TOM20-2	translocase outer membrane 20-2	11.222	14	2	2	2	6.78			0	cell organization and biogenesis;transport	cytosol;membrane;mitochondrion;ribosome	metal ion binding;protein binding;transporter activity	Pf06552		GO:0015450, GO:0005743, GO:0006626, GO:0005741, GO:0005742, GO:0005634, GO:0046872, GO:0005744, GO:0022626, GO:0005739, GO:0045040
AT1G27400.1	AT1G27400	Ribosomal protein L22p/L17e family protein	7.065	11	2	15	2	38.19	Nonsense Mediated Decay (NMD) independent of the Exon Junction Complex (EJC); Nonsense Mediated Decay (NMD) enhanced by the Exon Junction Complex (EJC); Formation of a pool of free 40S subunits; GTP hydrolysis and joining of the 60S ribosomal subunit; L13a-mediated translational silencing of Ceruloplasmin expression; SRP-dependent cotranslational protein targeting to membrane		13	metabolic process	cytosol;Golgi;membrane;ribosome;vacuole	structural molecule activity	Pf00237	Ribosome	GO:0005773, GO:0002181, GO:0009506, GO:0005634, GO:0000325, GO:0009507, GO:0003729, GO:0022625, GO:0003735
AT1G27450.3	APT1	adenine phosphoribosyl transferase 1	44.297	24	5	63	5	245.31			0	metabolic process;response to stimulus	cytoplasm;cytosol;Golgi;membrane	catalytic activity	Pf00156, Pf14681		GO:0007623, GO:0005794, GO:0044209, GO:0005737, GO:0009690, GO:0005634, GO:0009570, GO:0009507, GO:0005829, GO:0006168, GO:0003999, GO:0005886, GO:0009505
AT1G27950.1	LTPG1	glycosylphosphatidylinositol-anchored lipid protein transfer 1	11.828	17	3	5	3	12.9			0	defense response;response to stimulus;transport	endoplasmic reticulum;extracellular;Golgi;membrane		Pf00234, Pf14368		GO:0008289, GO:0042335, GO:0005783, GO:0006869, GO:0005634, GO:0099503, GO:0050832, GO:0016020, GO:0005886, GO:0009505
AT1G27970.2	NTF2B	nuclear transport factor 2B	19.19	25	3	44	3	143.48			0	transport	cytoplasm;cytosol;membrane;nucleus	protein binding;transporter activity	Pf02136		GO:0006913, GO:0005737, GO:0005515, GO:0005635, GO:0005634, GO:0044613, GO:0005829, GO:0031267, GO:0005886, GO:0006606, GO:0010494
AT1G28200.1	FIP1	FH interacting protein 1	28.682	26	6	37	6	99.2			0				Pf02893		GO:0007165, GO:0003674, GO:0006955, GO:1901701, GO:0010035, GO:0071396, GO:0009737, GO:0009611, GO:0009414, GO:0010646, GO:0005634, GO:0009507, GO:0009266, GO:0031348, GO:0036211, GO:0009651, GO:0031347
AT1G28600.1	AT1G28600	GDSL-like Lipase/Acylhydrolase superfamily protein	20.9	15	3	10	3	47.93			0	metabolic process	extracellular	catalytic activity	Pf00657		GO:0010035, GO:0009753, GO:0009611, GO:0016788, GO:0044281, GO:0009507, GO:0050832, GO:0005576, GO:0071215, GO:0006979, GO:0009505, GO:0031347, GO:0042742
AT1G29150.1	ATS9	non-ATPase subunit 9	9.988	5	2	7	2	24.18	Antigen processing: Ubiquitination & Proteasome degradation; Ub-specific processing proteases; Signaling by WNT; Cdc20:Phospho-APC/C mediated degradation of Cyclin A; Hedgehog 'on' state; Orc1 removal from chromatin; Regulation of DNA replication; TCF dependent signaling in response to WNT; UCH proteinases; Cross-presentation of soluble exogenous antigens (endosomes); Degradation of DVL; Removal …		46	cell organization and biogenesis;metabolic process;response to stimulus	cytosol;nucleus;proteasome	protein binding;structural molecule activity	Pf01399	Proteasome	GO:0008541, GO:0005634, GO:0030163, GO:0009506, GO:0009507, GO:0005198, GO:0000502, GO:0006511
AT1G29350.1	AT1G29350	Kinase-related protein of unknown function (DUF1296)	28.601	5	3	9	3	33.5			0		nucleus	protein binding;RNA binding	Pf06972		GO:0051171, GO:0080090, GO:0010468, GO:0005634, GO:0003729, GO:0016070, GO:0044085
AT1G29660.1	AT1G29660	GDSL-like Lipase/Acylhydrolase superfamily protein	142.152	53	12	257	12	1223.83			0	defense response;metabolic process;response to stimulus	extracellular;nucleus	catalytic activity	Pf00657		GO:0005783, GO:0048046, GO:0009627, GO:0005634, GO:0099503, GO:0016788, GO:0005576
AT1G29670.1	AT1G29670	GDSL-like Lipase/Acylhydrolase superfamily protein	170.439	62	15	282	15	1222.02			0	metabolic process	extracellular	catalytic activity	Pf00657		GO:0009059, GO:0009534, GO:0009505, GO:0048046, GO:0005634, GO:0016788, GO:0009409, GO:0009642, GO:0005576, GO:0009414
AT1G29700.1	AT1G29700	Metallo-hydrolase/oxidoreductase superfamily protein	15.501	16	4	38	4	110.26			0			catalytic activity	Pf12706, Pf13483		GO:0008150, GO:0003674, GO:0009507, GO:0005634
AT1G29880.1	AT1G29880	glycyl-tRNA synthetase / glycine--tRNA ligase	20.901	7	5	10	5	27.63			1	metabolic process;response to stimulus	cytoplasm;cytosol;endosome;Golgi;mitochondrion	catalytic activity;nucleotide binding;protein binding	Pf00458, Pf00587, Pf03129	Aminoacyl-tRNA biosynthesis	GO:0005794, GO:0005737, GO:0004820, GO:0010468, GO:0005634, GO:0009507, GO:0070150, GO:0009266, GO:0005768, GO:0016070, GO:0046983, GO:0005802, GO:0005739, GO:0015966, GO:0043436
AT1G29900.1	CARB	carbamoyl phosphate synthetase B	75.599	13	14	126	14	352.71	Pyrimidine biosynthesis; Urea cycle		10	cell communication;metabolic process;response to stimulus	cytosol;membrane;mitochondrion	catalytic activity;metal ion binding;nucleotide binding	Pf00289, Pf01071, Pf02142, Pf02222, Pf02655, Pf02786, Pf02787, Pf07478, Pf08442, Pf08443, Pf13535	Metabolic pathways; Pyrimidine metabolism; Alanine, aspartate and glutamate metabolism	GO:0006541, GO:0005737, GO:0005951, GO:0009570, GO:0016036, GO:0009507, GO:0006526, GO:0004088, GO:0044205
AT1G30230.2	AT1G30230; eEF-1Bb1	Glutathione S-transferase, C-terminal-like;Translation elongation factor EF1B/ribosomal protein S6	77.891	41	8	118	5	435.59			0	cell organization and biogenesis;metabolic process;regulation of biological process;response to stimulus	cytosol;membrane;ribosome	RNA binding	Pf00736		GO:0009808, GO:0005737, GO:0006414, GO:0005634, GO:0010494, GO:0005829, GO:0005853, GO:0005085, GO:0005886, GO:0071668, GO:2001006
AT1G30360.1	ERD4	Early-responsive to dehydration stress protein (ERD4)	37.743	11	7	34	7	115.1			0	transport	extracellular;membrane;vacuole	transporter activity	Pf02714, Pf13967, Pf14703		GO:0009611, GO:0005634, GO:0000325, GO:0005227, GO:0009737, GO:0009414, GO:0043436, GO:1901701, GO:0009959, GO:0009506, GO:0003729, GO:0050832, GO:0048878, GO:0005576, GO:0006970, GO:0009416, GO:0040007, GO:0071396, GO:0009941, GO:0009409, GO:0005886, GO:0098542
AT1G30380.1	PSAK	photosystem I subunit K	31.28	35	2	37	2	179.34			2	metabolic process	membrane		Pf01241	Photosynthesis; Metabolic pathways	GO:0009059, GO:0009534, GO:0005634, GO:0009579, GO:0009507, GO:0015995, GO:0009535, GO:0009416
AT1G30530.1	UGT78D1	UDP-glucosyl transferase 78D1	17.616	11	4	13	3	32.56			1	metabolic process;response to stimulus		catalytic activity	Pf00201	Flavone and flavonol biosynthesis	GO:0080043, GO:0051555, GO:0009507, GO:0008194, GO:0016757
AT1G31180.1	IMD3	isopropylmalate dehydrogenase 3	50.792	26	7	88	3	336.16			6	metabolic process;response to stimulus	cytoplasm;cytosol;mitochondrion	catalytic activity;metal ion binding;nucleotide binding	Pf00180	Biosynthesis of secondary metabolites; Valine, leucine and isoleucine biosynthesis; 2-Oxocarboxylic acid metabolism; Metabolic pathways; C5-Branched dibasic acid metabolism; Biosynthesis of amino acids	GO:0000287, GO:0009098, GO:0051287, GO:0009536, GO:0003862, GO:0009570, GO:0009507, GO:0005829, GO:0009579
AT1G31190.1	IMPL1	myo-inositol monophosphatase like 1	59.514	27	8	99	8	343.87			3	metabolic process;regulation of biological process;response to stimulus	cytosol	catalytic activity;metal ion binding	Pf00459	Inositol phosphate metabolism; Phosphatidylinositol signaling system; Metabolic pathways	GO:0007165, GO:0052833, GO:0052832, GO:0046854, GO:0009570, GO:0009507, GO:0006020, GO:0008934, GO:0006021
AT1G31230.1	AK-HSDH I	aspartate kinase-homoserine dehydrogenase i	48.929	12	8	33	5	122.88			7	metabolic process		catalytic activity;nucleotide binding	Pf00696, Pf00742, Pf01842, Pf03447, Pf13840	Monobactam biosynthesis; Lysine biosynthesis; Biosynthesis of secondary metabolites; Biosynthesis of amino acids; Cysteine and methionine metabolism; Glycine, serine and threonine metabolism; Metabolic pathways	GO:0004412, GO:0009088, GO:0050661, GO:0004072, GO:0009089, GO:0009570, GO:0009507, GO:0005829, GO:0009067, GO:0009090
AT1G31330.1	PSAF	photosystem I subunit F	51.329	36	6	135	6	471.75			2	metabolic process	membrane	protein binding	Pf02507	Metabolic pathways; Photosynthesis	GO:0009534, GO:0009538, GO:0005634, GO:0003729, GO:0010287, GO:0009507, GO:0009941, GO:0019538, GO:0009409, GO:0009416, GO:0009535, GO:0015995, GO:0009579
AT1G31690.1	AT1G31690	Copper amine oxidase family protein	14.471	5	2	4	2	15.03	Neutrophil degranulation; Phase I - Functionalization of compounds		14	metabolic process		catalytic activity;metal ion binding	Pf01179, Pf02727, Pf02728	Glycine, serine and threonine metabolism; Tropane, piperidine and pyridine alkaloid biosynthesis; Isoquinoline alkaloid biosynthesis; Phenylalanine metabolism; Metabolic pathways; beta-Alanine metabolism; Biosynthesis of secondary metabolites; Tyrosine metabolism	GO:0009611, GO:0009447, GO:0005634, GO:0009507, GO:0009651, GO:0009733, GO:0090465, GO:0009737, GO:0052595, GO:1904585, GO:0052594, GO:0009414, GO:0009308, GO:0009753, GO:0052593, GO:0009751, GO:0052596, GO:0006809, GO:0005507, GO:0048038, GO:0008131
AT1G31800.1	CYP97A3	cytochrome P450, family 97, subfamily A, polypeptide 3	10.6	6	3	4	3	9.95			3	metabolic process	membrane	catalytic activity;metal ion binding	Pf00067	Metabolic pathways; Biosynthesis of secondary metabolites; Carotenoid biosynthesis	GO:0005506, GO:0016123, GO:0009507, GO:0009941, GO:0016705, GO:0016117, GO:0010291
AT1G31812.1	ACBP6	acyl-CoA-binding protein 6	12.933	33	2	13	2	47.65	Mitochondrial Fatty Acid Beta-Oxidation		4	response to stimulus;transport	cytoplasm;cytosol;membrane		Pf00887		GO:0009646, GO:0000062, GO:0006869, GO:0005634, GO:0005829, GO:0009409, GO:0031210, GO:0006631, GO:0050826, GO:0001666
AT1G31860.1	AT-IE	histidine biosynthesis bifunctional protein (HISIE)	15.362	9	2	21	2	86.3			4	metabolic process		catalytic activity;nucleotide binding	Pf01502, Pf01503	Biosynthesis of amino acids; Biosynthesis of secondary metabolites; Histidine metabolism; Metabolic pathways	GO:0004636, GO:0009570, GO:0000105, GO:0009507, GO:0005829, GO:0004635
AT1G31910.1	AT1G31910	GHMP kinase family protein	14.924	10	2	14	2	62.56			3	metabolic process	cytoplasm	catalytic activity;nucleotide binding		Metabolic pathways; Biosynthesis of secondary metabolites; Terpenoid backbone biosynthesis	GO:0004631, GO:0010142, GO:0005737, GO:0019287, GO:0005777
AT1G32060.1	PRK	phosphoribulokinase	221.234	58	17	497	17	2154.6			3	defense response;metabolic process;response to stimulus	cytosol;extracellular;membrane	catalytic activity;nucleotide binding;protein binding	Pf00485	Carbon metabolism; Carbon fixation in photosynthetic organisms; Metabolic pathways	GO:0019253, GO:0005737, GO:0005515, GO:0048046, GO:0010319, GO:0005634, GO:0009570, GO:0009579, GO:0009507, GO:0009941, GO:0009409, GO:0009535
AT1G32200.2	ATS1	phospholipid/glycerol acyltransferase family protein	59.933	34	9	107	9	415.74			4	metabolic process		catalytic activity	Pf01553, Pf14829	Biosynthesis of secondary metabolites; Glycerolipid metabolism; Metabolic pathways; Glycerophospholipid metabolism	GO:0102420, GO:0009536, GO:0009570, GO:0009507, GO:0016024, GO:0006655, GO:0004366
AT1G32220.1	AT1G32220	NAD(P)-binding Rossmann-fold superfamily protein	60.74	38	7	74	7	315.27			0	metabolic process;response to stimulus	mitochondrion	catalytic activity	Pf01370, Pf13460		GO:0044877, GO:0005634, GO:0009579, GO:1901006, GO:0009507, GO:0006979, GO:0010287, GO:0005739
AT1G32500.1	NAP6; ABCI7	non-intrinsic ABC protein 6	34.954	20	9	83	9	207.17			0	cell organization and biogenesis;metabolic process;transport		protein binding;transporter activity	Pf01458		GO:0005515, GO:0016226, GO:0009536, GO:0009570, GO:0009507, GO:0022857, GO:0010027, GO:0009793
AT1G32900.1	AT1G32900; GBSS1	UDP-Glycosyltransferase superfamily protein	151.054	42	16	221	16	811.01			3	metabolic process		catalytic activity;protein binding	Pf00534, Pf08323	Biosynthesis of secondary metabolites; Starch and sucrose metabolism; Metabolic pathways	GO:0019752, GO:0005515, GO:0009639, GO:0009507, GO:0044271, GO:0004373, GO:0016757, GO:0044283, GO:0048364, GO:0071483, GO:0102502, GO:0009753, GO:0009889, GO:0019438, GO:0042440, GO:0044255, GO:0009569, GO:0019252, GO:0080090, GO:0010035, GO:1901362, GO:0009409, GO:0018130
AT1G32990.1	PRPL11	plastid ribosomal protein l11	22.475	25	5	104	5	266.25			1	cell organization and biogenesis;metabolic process	membrane;ribosome	RNA binding;structural molecule activity	Pf00298, Pf03946	Ribosome	GO:0009314, GO:0005634, GO:0009570, GO:0009507, GO:0009941, GO:0006351, GO:0009409, GO:0070180, GO:0022625, GO:0022626, GO:0003735, GO:0006412
AT1G33040.1	NACA5	nascent polypeptide-associated complex subunit alpha-like protein 5	28.268	20	3	20	3	77.5			0	transport	nucleus		Pf01849		GO:0051082, GO:0005737, GO:0006612, GO:0005634, GO:0005854
AT1G33140.1	PGY2; AT1G33120	Ribosomal protein L6 family	18.778	16	2	4	2	13.21	Nonsense Mediated Decay (NMD) independent of the Exon Junction Complex (EJC); Nonsense Mediated Decay (NMD) enhanced by the Exon Junction Complex (EJC); Formation of a pool of free 40S subunits; GTP hydrolysis and joining of the 60S ribosomal subunit; L13a-mediated translational silencing of Ceruloplasmin expression; SRP-dependent cotranslational protein targeting to membrane		13	metabolic process	cytoplasm;cytosol;Golgi;membrane;ribosome;vacuole	RNA binding;structural molecule activity	Pf00347	Ribosome	GO:0005737, GO:0005773, GO:0009955, GO:0005634, GO:0002181, GO:0003729, GO:0009506, GO:0009941, GO:0022625, GO:0003735, GO:0019843
AT1G33590.1	AT1G33590	Leucine-rich repeat (LRR) family protein	170.841	48	15	318	14	1457.75			0	defense response;regulation of biological process;response to stimulus	cytosol;membrane	protein binding	Pf08263, Pf13855		GO:0005886, GO:0009505, GO:0007165, GO:0005634
AT1G33600.1	AT1G33600	Leucine-rich repeat (LRR) family protein	73.397	29	10	99	9	331.35			0	regulation of biological process;response to stimulus	membrane	protein binding	Pf08263, Pf13855		GO:0007165, GO:0005634, GO:0038023, GO:0009755, GO:0005886, GO:0009505
AT1G33680.1	AT1G33680	KH domain-containing protein	18.692	6	2	15	2	41.35	KSRP (KHSRP) binds and destabilizes mRNA		3	metabolic process	cytosol;nucleus	RNA binding	Pf00013, Pf03343, Pf07650, Pf13014, Pf13083		GO:0003729, GO:0010468, GO:0005737, GO:0005634
AT1G33810.1	AT1G33810	unknown protein; FUNCTIONS IN: molecular_function unknown; INVOLVED IN: biological_process unknown; LOCATED IN: chloroplast thylakoid membrane, chloroplast, chloroplast envelope; EXPRESSED IN: 22 plant structures; EXPRESSED DURING: 13 growth stages; Has 39 Blast hits to 39 proteins in 18 species: Archae - 0; Bacteria - 0; Metazoa - 0; Fungi - 0; Plants - 39; Viruses - 0; Other Eukaryotes - 0 (sou…	12.855	27	3	5	3	12.44			0		membrane;nucleus				GO:0003674, GO:0009536, GO:0005634, GO:0009507, GO:0009941, GO:0065003, GO:0009535
AT1G33811.1	AT1G33811	GDSL-like Lipase/Acylhydrolase superfamily protein	24.086	12	3	21	3	68.61			0	metabolic process	extracellular	catalytic activity	Pf00657		GO:0016788, GO:0042246, GO:0005576
AT1G34000.1	OHP2	one-helix protein 2	43.86	37	6	114	6	394.32			0	response to stimulus	membrane				GO:0003674, GO:0009534, GO:0005634, GO:0009507, GO:0009642, GO:0009535, GO:0010207
AT1G34220.1	AT1G34220	Regulator of Vps4 activity in the MVB pathway protein	5.723	3	2	3	2	6.76	Neutrophil degranulation		4	transport			Pf03398	Endocytosis	GO:0003674, GO:0009555, GO:0015031, GO:0005634, GO:0016197, GO:0008104
AT1G34430.1	EMB3003	2-oxoacid dehydrogenases acyltransferase family protein	59.077	22	8	87	8	273.42			6	metabolic process	membrane;mitochondrion;ribosome	catalytic activity;protein binding	Pf00198, Pf00364	Glycolysis / Gluconeogenesis; Carbon metabolism; Citrate cycle (TCA cycle); Pyruvate metabolism; Biosynthesis of secondary metabolites; Metabolic pathways	GO:0006086, GO:0005634, GO:0045254, GO:0009507, GO:0009941, GO:0022626, GO:0004742, GO:0009793
AT1G35140.1	PHI-1	Phosphate-responsive 1 family protein	11.045	8	2	4	2	11.26			0	response to stimulus	extracellular;Golgi		Pf04674		GO:0003674, GO:0005794, GO:0009505, GO:0005576, GO:0071456, GO:0001666
AT1G35420.2	AT1G35420	alpha/beta-Hydrolases superfamily protein	18.275	13	3	15	3	58.92	Phase I - Functionalization of compounds		3		mitochondrion	catalytic activity	Pf01738, Pf12695, Pf12697		GO:0009570, GO:0008150, GO:0009507, GO:0005737
AT1G35680.1	AT1G35680; RPL21C	Ribosomal protein L21	55.354	33	5	91	5	384.86			1	cell organization and biogenesis;metabolic process;response to stimulus	nucleus;ribosome	RNA binding;structural molecule activity	Pf00829	Ribosome	GO:0005634, GO:0009570, GO:0003729, GO:0009507, GO:0009941, GO:0009658, GO:0003735, GO:0006412, GO:0010027, GO:0009793
AT1G35720.1	ANNAT1	annexin 1	20.815	21	4	7	4	25.57	Platelet degranulation ; Neutrophil degranulation		7	response to stimulus;transport	cytoplasm;cytosol;extracellular;membrane;mitochondrion;nucleus;vacuole	antioxidant activity;catalytic activity;metal ion binding;nucleotide binding;protein binding	Pf00191		GO:0005634, GO:0000325, GO:0009507, GO:0016020, GO:0042803, GO:0009651, GO:0035619, GO:0009737, GO:0009579, GO:0009414, GO:0110128, GO:0097623, GO:0009408, GO:0008270, GO:0005737, GO:0004601, GO:0009506, GO:0080022, GO:0005829, GO:0006979, GO:0006970, GO:0009505, GO:0048046, GO:0009570, GO:0070588, GO:0005507, GO:0009409, GO:0005886, GO:0005739, GO:0005509, GO:0005524
AT1G37130.1	NIA2	nitrate reductase 2	8.002	3	2	3	2	7.75		Glucouse Sensing and Signaling in Arabidopsis	2	metabolic process;response to stimulus	cytosol;membrane;mitochondrion;vacuole	catalytic activity;metal ion binding	Pf00173, Pf00174, Pf00175, Pf00970, Pf03404	Nitrogen metabolism	GO:0071949, GO:0009610, GO:0008940, GO:0005515, GO:0042128, GO:0020037, GO:0043546, GO:0009703, GO:0005634, GO:0000325, GO:0006809, GO:0030151, GO:0003729, GO:0042802, GO:0050464, GO:0009416, GO:0005739
AT1G41830.1	SKS6	SKU5-similar 6	91.478	38	14	154	9	525.01			0	metabolic process	extracellular;membrane	catalytic activity;metal ion binding	Pf00394, Pf07731, Pf07732		GO:0009059, GO:0019761, GO:0016491, GO:0048046, GO:0009506, GO:0099503, GO:0005507, GO:0005576, GO:0009832, GO:0009505
AT1G42970.1	GAPB	glyceraldehyde-3-phosphate dehydrogenase B subunit	202.225	49	23	540	20	2026.79			3	metabolic process;response to stimulus	cytosol;extracellular;membrane	catalytic activity;nucleotide binding	Pf00044, Pf02672, Pf02800	Carbon fixation in photosynthetic organisms; Carbon metabolism; Metabolic pathways	GO:0019253, GO:0050661, GO:0009744, GO:0051287, GO:0048046, GO:0006006, GO:0010319, GO:0009570, GO:0005634, GO:0009507, GO:0009941, GO:0047100, GO:0009409, GO:0009535, GO:1901149, GO:0009416, GO:0003729, GO:0004365
AT1G43170.3	RP1	ribosomal protein 1	18.838	11	4	28	4	78.06	Nonsense Mediated Decay (NMD) independent of the Exon Junction Complex (EJC); Nonsense Mediated Decay (NMD) enhanced by the Exon Junction Complex (EJC); Formation of a pool of free 40S subunits; GTP hydrolysis and joining of the 60S ribosomal subunit; L13a-mediated translational silencing of Ceruloplasmin expression; SRP-dependent cotranslational protein targeting to membrane		13	cell organization and biogenesis;metabolic process	cytoplasm;cytosol;Golgi;membrane;ribosome;vacuole	RNA binding;structural molecule activity	Pf00297	Ribosome	GO:0009793, GO:0005737, GO:0005773, GO:0005730, GO:0005634, GO:0009506, GO:0000325, GO:0003729, GO:0022625, GO:0022626, GO:0009505, GO:0003735, GO:0006412, GO:0003723
AT1G43190.2	PTB3	polypyrimidine tract-binding protein 3	22.549	19	5	38	5	122.89	mRNA Splicing - Major Pathway		4	metabolic process;regulation of biological process	cytoplasm;nucleus	RNA binding	Pf00076, Pf13893, Pf14259		GO:0005737, GO:0006417, GO:0005634, GO:0043484, GO:0003729, GO:0000932, GO:0010494
AT1G43560.1	ty2	thioredoxin Y2	14.933	20	3	32	3	85.24	Detoxification of Reactive Oxygen Species		3	cellular homeostasis;metabolic process;regulation of biological process;response to stimulus;transport		antioxidant activity;catalytic activity;enzyme regulator activity	Pf00085, Pf00578, Pf08534, Pf13098, Pf13899, Pf13905, Pf14595		GO:0005737, GO:0005515, GO:0008047, GO:0005634, GO:0009570, GO:0009507, GO:0009416, GO:0015035, GO:0043085, GO:0016671
AT1G43670.1	AT1G43670; FBP	Inositol monophosphatase family protein	124.671	45	14	262	14	1105.29	Gluconeogenesis		11	metabolic process;response to stimulus	cytoplasm;cytosol;nucleus	catalytic activity;metal ion binding	Pf00316	Metabolic pathways; Pentose phosphate pathway; Biosynthesis of secondary metabolites; Carbon metabolism; Carbon fixation in photosynthetic organisms; Glycolysis / Gluconeogenesis; Fructose and mannose metabolism	GO:0009750, GO:0015979, GO:0005983, GO:0005737, GO:0009737, GO:0030388, GO:0006000, GO:0005634, GO:0042132, GO:0006002, GO:0005829, GO:0016311, GO:0006094, GO:0005986
AT1G43690.1	AT1G43690	ubiquitin interaction motif-containing protein	19.039	12	4	11	4	35.75			0		cytosol;nucleus		Pf13898		GO:1990380, GO:0071108, GO:0004843, GO:0005634
AT1G43890.3	RAB18	RAB GTPASE HOMOLOG B18	9.833	15	3	10	2	20.72	Neutrophil degranulation; RAB GEFs exchange GTP for GDP on RABs; COPI-independent Golgi-to-ER retrograde traffic		10	regulation of biological process;response to stimulus;transport	Golgi;membrane	catalytic activity;nucleotide binding	Pf00025, Pf00071, Pf04670, Pf08477		GO:0006886, GO:0003924, GO:0005794, GO:0005634, GO:0010494, GO:0005886, GO:0012505
AT1G44575.1	NPQ4	Chlorophyll A-B binding family protein	94.737	37	8	147	8	589.86			2	cell organization and biogenesis;metabolic process;response to stimulus;transport	membrane	protein binding;transporter activity	Pf00504	Photosynthesis; Metabolic pathways	GO:0009534, GO:0010196, GO:0005634, GO:0051738, GO:0010027, GO:0009579, GO:0009507, GO:0003729, GO:0009517, GO:0009535, GO:0016168
AT1G44790.1	AT1G44790	ChaC-like family protein	25.228	26	4	28	4	60.85	Glutathione synthesis and recycling		5	metabolic process	cytoplasm;cytosol	catalytic activity	Pf04752		GO:0006751, GO:0005737, GO:0005829, GO:0003839
AT1G44820.1	AT1G44820	Peptidase M20/M25/M40 family protein	10.202	6	2	3	2	9.38	Aflatoxin activation and detoxification		8	metabolic process	cytoplasm;endoplasmic reticulum	catalytic activity	Pf01546, Pf07687	Arginine biosynthesis; Biosynthesis of secondary metabolites; Biosynthesis of amino acids; 2-Oxocarboxylic acid metabolism; Metabolic pathways	GO:0005783, GO:0090558, GO:0005634, GO:0009507, GO:0009416, GO:0004046, GO:0006520
AT1G45201.1	TLL1	triacylglycerol lipase-like 1	8.826	5	2	21	2	70.6			0	metabolic process	membrane;vacuole	catalytic activity	Pf01764		GO:0019761, GO:0019752, GO:0009611, GO:0004806, GO:0005634, GO:0000325, GO:0031347, GO:0009737, GO:0009832, GO:0009059, GO:0006629, GO:0009753, GO:0099503, GO:0022607, GO:0005576, GO:0019438, GO:0010035, GO:1901362, GO:0098542
AT1G47128.1	RD21; RD21A	Granulin repeat cysteine protease family protein	105.103	26	11	234	10	882.26			0	defense response;metabolic process;response to stimulus	cytosol;extracellular;Golgi;vacuole	catalytic activity;protein binding	Pf00112, Pf00396, Pf08246		GO:0005515, GO:0005634, GO:0008234, GO:0000325, GO:0005615, GO:0051603, GO:0005764, GO:0009414, GO:0000932, GO:0004197, GO:0005737, GO:0005773, GO:0008233, GO:0090333, GO:0009506, GO:0099503, GO:0050832, GO:0005576, GO:0010494, GO:0048046, GO:0005886
AT1G47200.1	WPP2	WPP domain protein 2	27.488	23	3	43	2	109.12			0		cytoplasm;cytosol;Golgi;membrane;nucleus		Pf13943		GO:0003674, GO:0000278, GO:0048527, GO:0005634, GO:0005640
AT1G47260.1	GAMMA CA2	gamma carbonic anhydrase 2	54.602	51	9	29	8	95.1			0	cell organization and biogenesis;metabolic process;regulation of biological process;response to stimulus	cytoplasm;membrane;mitochondrion	catalytic activity;metal ion binding;protein binding	Pf00132, Pf14290		GO:0009901, GO:0004089, GO:0005737, GO:0005747, GO:0005515, GO:0009853, GO:0005634, GO:2000377, GO:0042802, GO:0045271, GO:0031966, GO:0005739, GO:0070207
AT1G47420.1	SDH5	succinate dehydrogenase 5	24.783	23	4	12	4	40.64			0	metabolic process;response to stimulus	membrane;mitochondrion;nucleus		Pf14290		GO:0003674, GO:0010035, GO:0005749, GO:0005634, GO:0045273, GO:0006099, GO:0005739
AT1G47710.1	AT1G47710; SERPIN1	Serine protease inhibitor (SERPIN) family protein	18.128	16	4	25	4	68.69			0	metabolic process;regulation of biological process	cytoplasm;extracellular	catalytic activity;enzyme regulator activity;protein binding	Pf00079		GO:0051171, GO:0080090, GO:0005737, GO:0005515, GO:0005615, GO:0048046, GO:0044281, GO:0005576, GO:0009416, GO:0004869, GO:0036211, GO:0006508, GO:0004867
AT1G48030.2	mtLPD1	mitochondrial lipoamide dehydrogenase 1	82.244	29	11	70	7	263.05	Regulation of pyruvate dehydrogenase (PDH) complex; Branched-chain amino acid catabolism; Glycine degradation; Lysine catabolism; Citric acid cycle (TCA cycle); Signaling by Retinoic Acid		25	cellular homeostasis;metabolic process;regulation of biological process;response to stimulus	extracellular;Golgi;mitochondrion;organelle lumen	catalytic activity;metal ion binding;nucleotide binding	Pf00070, Pf02852, Pf07992	Glyoxylate and dicarboxylate metabolism; Carbon metabolism; Citrate cycle (TCA cycle); Glycolysis / Gluconeogenesis; Metabolic pathways; Propanoate metabolism; Glycine, serine and threonine metabolism; Biosynthesis of secondary metabolites; Pyruvate metabolism; Valine, leucine and isoleucine degradation	GO:0005747, GO:0048046, GO:0046686, GO:0005634, GO:0005507, GO:0050897, GO:0045252, GO:0050660, GO:0009416, GO:0005739, GO:0004148, GO:0005524, GO:0008270
AT1G48420.1	D-CDES	D-cysteine desulfhydrase	22.987	12	3	22	3	91.98			0	metabolic process;response to stimulus	cytosol;mitochondrion	catalytic activity;metal ion binding	Pf00291		GO:0019447, GO:1990170, GO:0005634, GO:0050897, GO:0008660, GO:0005829, GO:0009507, GO:0009693, GO:0005739, GO:0019148
AT1G48480.1	RKL1	receptor-like kinase 1	15.974	6	3	16	2	38.57			0	metabolic process;regulation of biological process;response to stimulus	membrane	catalytic activity;nucleotide binding;protein binding	Pf00069, Pf07714, Pf08263, Pf13855		GO:0006468, GO:0004672, GO:0005515, GO:0016301, GO:0005634, GO:0009506, GO:0000325, GO:0042802, GO:0005576, GO:0005886, GO:0042742
AT1G48520.1	GATB	GLU-ADT subunit B	63.194	19	9	70	9	222.84			2	cell organization and biogenesis;metabolic process	mitochondrion	catalytic activity;nucleotide binding	Pf02637, Pf02934	Metabolic pathways; Aminoacyl-tRNA biosynthesis	GO:0009570, GO:0009507, GO:0032543, GO:0005739, GO:0070681, GO:0050567
AT1G48600.2	PMEAMT	S-adenosyl-L-methionine-dependent methyltransferases superfamily protein	59.493	24	11	68	8	207.49			1	metabolic process	cytoplasm	catalytic activity	Pf01135, Pf01170, Pf01209, Pf01739, Pf02353, Pf03848, Pf05175, Pf05401, Pf05891, Pf07021, Pf08241, Pf08242, Pf12847, Pf13489, Pf13649, Pf13659, Pf13847	Glycerophospholipid metabolism	GO:0005737, GO:0003729, GO:0052667, GO:0000234, GO:0006656, GO:0032259
AT1G48630.1	RACK1B_AT	receptor for activated C kinase 1B	60.957	40	12	137	2	411.52			0	regulation of biological process;response to stimulus	cytoplasm;cytosol;nucleus;ribosome	nucleotide binding;protein binding;signal transducer activity;structural molecule activity	Pf00400, Pf13360		GO:0001934, GO:0048364, GO:0042254, GO:0072344, GO:0009845, GO:0009967, GO:0005080, GO:0005515, GO:0006417, GO:0048367, GO:0005634, GO:0005078, GO:0005829, GO:0043022, GO:0071215, GO:0022626, GO:0045182, GO:0042742
AT1G48850.1	EMB1144	chorismate synthase, putative / 5-enolpyruvylshikimate-3-phosphate phospholyase, putative	26.848	17	4	25	4	105.11			4	metabolic process	cytosol	catalytic activity;nucleotide binding	Pf01264	Biosynthesis of secondary metabolites; Metabolic pathways; Phenylalanine, tyrosine and tryptophan biosynthesis; Biosynthesis of amino acids	GO:0010181, GO:0005730, GO:0009073, GO:0005634, GO:0009536, GO:0009570, GO:0009507, GO:0005829, GO:0004107, GO:0009423, GO:0009793
AT1G48860.1	AT1G48860	RNA 3'-terminal phosphate cyclase/enolpyruvate transferase, alpha/beta	60.202	22	9	97	4	331.07			4	metabolic process	cytoplasm;cytosol	catalytic activity	Pf00275	Biosynthesis of amino acids; Biosynthesis of secondary metabolites; Phenylalanine, tyrosine and tryptophan biosynthesis; Metabolic pathways	GO:0003866, GO:0009073, GO:0009507, GO:0018920, GO:0009423
AT1G49240.1	ACT8	actin 8	108.016	34	10	221	3	859.17	RHO GTPases Activate WASPs and WAVEs; Regulation of actin dynamics for phagocytic cup formation		8	cell growth;cell organization and biogenesis;response to stimulus	cytoplasm;cytoskeleton;cytosol;membrane;vacuole	metal ion binding;nucleotide binding;RNA binding;structural molecule activity	Pf00022		GO:0005737, GO:0005634, GO:0009506, GO:0000325, GO:0009570, GO:0003729, GO:0009941, GO:0005829, GO:0005507, GO:0048768
AT1G49670.2	NQR	ARP protein (REF)	6.62	4	2	5	2	15.52			0	metabolic process;response to stimulus	cytoplasm;mitochondrion	catalytic activity;metal ion binding	Pf00106, Pf00107, Pf01370, Pf08240, Pf08659, Pf13561, Pf13602		GO:0005737, GO:0016491, GO:0005634, GO:0006979, GO:0005777, GO:0005739, GO:0008270
AT1G49750.1	AT1G49750	Leucine-rich repeat (LRR) family protein	76.884	26	11	150	11	521.38			0		membrane				GO:0009059, GO:0005634, GO:0009507, GO:0016070, GO:0044271
AT1G49760.1	PAB8	poly(A) binding protein 8	105.771	32	16	169	15	576.6	Nonsense Mediated Decay (NMD) independent of the Exon Junction Complex (EJC); Nonsense Mediated Decay (NMD) enhanced by the Exon Junction Complex (EJC); L13a-mediated translational silencing of Ceruloplasmin expression		11	regulation of biological process;response to stimulus	cytoplasm;cytosol;nucleus	protein binding;RNA binding	Pf00076, Pf00658, Pf08777, Pf13893, Pf14259	RNA degradation; RNA transport; mRNA surveillance pathway	GO:0005737, GO:0019752, GO:0005515, GO:0016053, GO:0008143, GO:0008266, GO:0003730, GO:0005634, GO:1990904, GO:0003729, GO:0003743, GO:0005829, GO:0016070, GO:0010494, GO:0009793
AT1G49970.1	CLPR1	CLP protease proteolytic subunit 1	32.209	16	7	43	7	120.63			0	cell organization and biogenesis;metabolic process		catalytic activity;RNA binding	Pf00574		GO:0009532, GO:0006515, GO:0009534, GO:0006396, GO:0051117, GO:0009368, GO:0006364, GO:0005634, GO:0009570, GO:0009507, GO:0009941, GO:0004176, GO:0004252, GO:0009658, GO:0009840, GO:0003723
AT1G50200.1	ALATS	Alanyl-tRNA synthetase	51.592	13	10	66	10	219.02			1	metabolic process;response to stimulus	cytoplasm;cytosol;mitochondrion	catalytic activity;metal ion binding;nucleotide binding;RNA binding	Pf01411, Pf07973	Aminoacyl-tRNA biosynthesis	GO:0006400, GO:0006419, GO:0016597, GO:0002161, GO:0005634, GO:0004813, GO:0009507, GO:0005739, GO:0005524
AT1G50250.1	FTSH1	FTSH protease 1	123.379	31	17	218	4	776.66			0	cell organization and biogenesis;development;metabolic process;regulation of biological process;response to stimulus	membrane;mitochondrion	catalytic activity;metal ion binding;nucleotide binding;protein binding	Pf00004, Pf00158, Pf01057, Pf01078, Pf01434, Pf05496, Pf06068, Pf07724, Pf07728, Pf13191, Pf13207, Pf13401		GO:0004222, GO:0016887, GO:0009534, GO:0005515, GO:0010206, GO:0005634, GO:0003729, GO:0009507, GO:0009941, GO:0004176, GO:0009535, GO:0006508, GO:0031977
AT1G50450.1	AT1G50450	Saccharopine dehydrogenase	15.074	11	4	17	4	48.54			0	metabolic process		catalytic activity	Pf03435		GO:0005634, GO:0044281, GO:0009507, GO:0016070, GO:0044271, GO:0019684, GO:0051171, GO:0016491, GO:0009642, GO:0043170, GO:0009059, GO:0009534, GO:0009892, GO:0019438, GO:0031326, GO:1901362, GO:0009570, GO:0065003, GO:0010380, GO:0009409, GO:0019538, GO:0018130
AT1G50480.1	THFS	10-formyltetrahydrofolate synthetase	116.99	36	16	171	16	637.2	Metabolism of folate and pterines		7	metabolic process;response to stimulus	cytoplasm;cytosol;extracellular;membrane	catalytic activity;metal ion binding;nucleotide binding	Pf01268	One carbon pool by folate; Carbon metabolism; Metabolic pathways	GO:0005737, GO:0019752, GO:0023052, GO:0048046, GO:0009414, GO:0005634, GO:0005507, GO:0009507, GO:0005829, GO:0004329, GO:0035999, GO:0009637
AT1G50670.1	AT1G50670	OTU-like cysteine protease family protein	10.663	12	2	11	2	35.91	Ovarian tumor domain proteases		5	metabolic process;regulation of biological process;response to stimulus	cytosol;nucleus	catalytic activity	Pf02338	Protein processing in endoplasmic reticulum	GO:0004843, GO:0005515, GO:0030968, GO:0005634, GO:0010494, GO:0016579, GO:0030433
AT1G50900.1	AT1G50900; GDC1	Ankyrin repeat family protein	11.373	15	2	9	2	27.64			0	cell organization and biogenesis;response to stimulus;transport	membrane	protein binding	Pf12796, Pf13637, Pf13857		GO:0006886, GO:0005515, GO:0009570, GO:0009507, GO:0009941, GO:0090391
AT1G51110.1	AT1G51110	Plastid-lipid associated protein PAP / fibrillin family protein	49.787	27	9	86	9	284.74			0		membrane	structural molecule activity	Pf04755		GO:0009534, GO:0005634, GO:0009507, GO:0009941, GO:0009535
AT1G51510.1	Y14	RNA-binding (RRM/RBD/RNP motifs) family protein	5.987	16	3	9	3	21.27	Nonsense Mediated Decay (NMD) enhanced by the Exon Junction Complex (EJC); mRNA Splicing - Major Pathway		9	metabolic process;regulation of biological process;transport	cytoplasm;nucleus	protein binding;RNA binding	Pf00076, Pf08777, Pf13893, Pf14259	mRNA surveillance pathway; Spliceosome; RNA transport	GO:0005654, GO:0010628, GO:0005737, GO:0005515, GO:0035145, GO:0005634, GO:0003729, GO:0005829, GO:0008380, GO:0016604, GO:0005730
AT1G51680.1	4CL1	4-coumarate:CoA ligase 1	16.918	8	5	20	5	44.39			5	metabolic process;response to stimulus	cytoplasm;nucleus	catalytic activity;nucleotide binding	Pf00501, Pf13193	Phenylalanine metabolism; Biosynthesis of secondary metabolites; Ubiquinone and other terpenoid-quinone biosynthesis; Phenylpropanoid biosynthesis; Metabolic pathways	GO:0016207, GO:0005737, GO:0009611, GO:0009411, GO:0009698, GO:0009620, GO:0009507
AT1G51760.1	IAR3	peptidase M20/M25/M40 family protein	16.078	12	2	3	2	15.1			0	metabolic process;response to stimulus	endoplasmic reticulum;membrane;organelle lumen	catalytic activity;metal ion binding	Pf01546, Pf07687		GO:0009850, GO:0005783, GO:0009611, GO:0005634, GO:0009507, GO:0010179
AT1G51805.1	AT1G51805	Leucine-rich repeat protein kinase family protein	60.272	12	10	67	10	265.63			0	metabolic process	membrane	catalytic activity;nucleotide binding;protein binding	Pf00069, Pf07714, Pf12819, Pf13855		GO:0006468, GO:0009617, GO:0004672, GO:0005634, GO:0016310, GO:0040007, GO:0009637, GO:0098542
AT1G51980.1	AT1G51980	Insulinase (Peptidase family M16) protein	73.753	27	11	141	11	491.66			0	metabolic process;response to stimulus	membrane;mitochondrion	catalytic activity;metal ion binding;nucleotide binding	Pf00675, Pf05193		GO:0004222, GO:0005739, GO:0005750, GO:0010468, GO:0005634, GO:0000325, GO:0019538, GO:0010605, GO:0046872, GO:0006508, GO:0005524
AT1G52000.1	AT1G52000	Mannose-binding lectin superfamily protein	48.698	15	6	18	6	63.98			0				Pf01419		GO:0019761, GO:0006629, GO:0046394, GO:0009611, GO:0042435, GO:0009753, GO:0005634, GO:1901605, GO:0032787
AT1G52230.1	PSAH2	photosystem I subunit H2	71.02	49	5	175	2	747.77			2	metabolic process;response to stimulus	membrane		Pf03244	Metabolic pathways; Photosynthesis	GO:0003674, GO:0009534, GO:0009538, GO:0005634, GO:0009579, GO:0009507, GO:0009535, GO:0009416, GO:0042440, GO:0044271
AT1G52360.2	AT1G52360	Coatomer, beta' subunit	9.435	3	3	9	3	25.44			0	transport	cytoplasm;cytosol;Golgi;membrane	protein binding;structural molecule activity	Pf00400, Pf04053		GO:0006886, GO:0005737, GO:0030126, GO:0006888, GO:0005198, GO:0006891, GO:0006890, GO:0030117
AT1G52400.1	BGLU18	beta glucosidase 18	11.5	9	3	7	2	16.87	Digestion of dietary carbohydrate		4	cell organization and biogenesis;defense response;metabolic process;regulation of biological process;response to stimulus	endoplasmic reticulum;extracellular;nucleus;organelle lumen;vacuole	catalytic activity;protein binding	Pf00232	Carotenoid biosynthesis	GO:0005783, GO:0005634, GO:0005975, GO:0000325, GO:0009507, GO:0009789, GO:0008422, GO:0009651, GO:0010168, GO:0009737, GO:0009687, GO:0009414, GO:0009506, GO:0050832, GO:0005576, GO:0051993, GO:0009625, GO:0042802, GO:0010119, GO:0005777
AT1G52510.1	AT1G52510	alpha/beta-Hydrolases superfamily protein	142.686	43	10	175	10	808.77			0		cytoplasm	catalytic activity	Pf00561, Pf12146, Pf12695, Pf12697		GO:0006810, GO:0005634, GO:0009570, GO:0009507, GO:0009941, GO:0065003, GO:0019538, GO:0009416, GO:0003824, GO:2000030
AT1G52670.1	AT1G52670	Single hybrid motif superfamily protein	64.827	39	5	63	5	285.19			0	metabolic process		protein binding	Pf00364		GO:0009507, GO:0006633, GO:0005515
AT1G52760.1	LysoPL2	lysophospholipase 2	7.014	7	2	2	2	5.14			3	metabolic process;response to stimulus	endoplasmic reticulum;Golgi;membrane	catalytic activity	Pf00561, Pf12146, Pf12695, Pf12697	Phenylpropanoid biosynthesis; Metabolic pathways; Biosynthesis of secondary metabolites	GO:0004622, GO:0005794, GO:0042542, GO:0005783, GO:0046686, GO:0005634, GO:0009506, GO:0009507, GO:0090430, GO:0016787, GO:0016020, GO:0006979, GO:0016298, GO:0005886, GO:0010043, GO:0003846
AT1G53240.1	mMDH1	Lactate/malate dehydrogenase family protein	204.55	63	14	346	6	1522.05	Gluconeogenesis; Citric acid cycle (TCA cycle)		15	defense response;metabolic process;response to stimulus	cytosol;extracellular;Golgi;mitochondrion;organelle lumen	catalytic activity;metal ion binding	Pf00056, Pf01073, Pf02866	Carbon metabolism; Carbon fixation in photosynthetic organisms; Glyoxylate and dicarboxylate metabolism; Cysteine and methionine metabolism; Pyruvate metabolism; Metabolic pathways; Citrate cycle (TCA cycle); Biosynthesis of secondary metabolites	GO:0005737, GO:0005634, GO:0006108, GO:0005507, GO:0009507, GO:0030060, GO:0009409, GO:0009505, GO:0005739
AT1G53280.1	AT1G53280; DJ1B	Class I glutamine amidotransferase-like superfamily protein	41.488	17	5	34	5	140.18			0	metabolic process		catalytic activity	Pf01965, Pf13278		GO:1903189, GO:0005737, GO:0009570, GO:0009507, GO:0019172
AT1G53520.1	AT1G53520; FAP3	Chalcone-flavanone isomerase family protein	23.932	19	4	34	4	99.79			0	metabolic process		catalytic activity	Pf02431		GO:0016872, GO:0009570, GO:0009507, GO:0006631, GO:0005504
AT1G53580.1	GLY3	glyoxalase II 3	23.969	29	5	20	5	85.77			1	metabolic process;response to stimulus	mitochondrion	catalytic activity;metal ion binding	Pf00753	Sulfur metabolism	GO:0070813, GO:0050313, GO:0009960, GO:0005634, GO:0048316, GO:0016788, GO:0006749, GO:0005739, GO:0009793
AT1G53670.1	MSRB1	methionine sulfoxide reductase B 1	6.696	14	3	9	3	20.56			0	metabolic process;response to stimulus;transport		catalytic activity;metal ion binding	Pf01641		GO:0005737, GO:0009570, GO:0009507, GO:0006979, GO:0033743
AT1G54010.1	AT1G54010	GDSL-like Lipase/Acylhydrolase superfamily protein	41.912	24	6	20	5	61.24			0		endoplasmic reticulum;extracellular;membrane;vacuole	catalytic activity	Pf00657		GO:0009059, GO:0010035, GO:0005773, GO:0009753, GO:0009611, GO:0042435, GO:0009737, GO:0005634, GO:0033993, GO:0000325, GO:0009506, GO:0016788, GO:0005576, GO:0006979, GO:0014070, GO:0098542, GO:0006568
AT1G54100.2	ALDH7B4	aldehyde dehydrogenase 7B4	15.76	8	4	20	4	46.77	Choline catabolism; Lysine catabolism		21	metabolic process;response to stimulus	cytoplasm;cytosol	catalytic activity	Pf00171	Metabolic pathways; Histidine metabolism; Glycerolipid metabolism; Fatty acid degradation; Ascorbate and aldarate metabolism; Arginine and proline metabolism; beta-Alanine metabolism; Lysine degradation; Glycine, serine and threonine metabolism; Lysine biosynthesis; Tryptophan metabolism; Biosynthesis of secondary metabolites; Glycolysis / Gluconeogenesis; Pyruvate metabolism; Valine, leucine and…	GO:0004029, GO:0043878, GO:0009737, GO:0009507, GO:0006081, GO:0009651, GO:0009269
AT1G54220.1	AT1G54220	Dihydrolipoamide acetyltransferase, long form protein	35.972	18	6	38	2	131.3	Regulation of pyruvate dehydrogenase (PDH) complex; Signaling by Retinoic Acid		14	metabolic process	mitochondrion;organelle lumen	catalytic activity	Pf00198, Pf00364, Pf02817	Glycolysis / Gluconeogenesis; Carbon metabolism; Citrate cycle (TCA cycle); Pyruvate metabolism; Biosynthesis of secondary metabolites; Metabolic pathways	GO:0009059, GO:0006086, GO:0005737, GO:0005634, GO:0045254, GO:0031405, GO:0005739, GO:0016407, GO:0004742
AT1G54270.1	EIF4A-2	eif4a-2	97.098	47	17	160	2	488.07	Ribosomal scanning and start codon recognition; L13a-mediated translational silencing of Ceruloplasmin expression; Activation of the mRNA upon binding of the cap-binding complex and eIFs, and subsequent binding to 43S		8	metabolic process;regulation of biological process;response to stimulus	cytoplasm;cytosol;Golgi;membrane	catalytic activity;nucleotide binding;RNA binding	Pf00270, Pf00271	RNA transport	GO:0005737, GO:0003743, GO:0005634, GO:0009506, GO:0000325, GO:0003729, GO:0005829, GO:0003676, GO:0005886, GO:0002183, GO:0003724
AT1G54500.1	AT1G54500	Rubredoxin-like superfamily protein	36.121	41	6	57	6	194.21			0	cell organization and biogenesis;metabolic process	membrane	catalytic activity;metal ion binding;nucleotide binding	Pf00301		GO:0005506, GO:0043448, GO:0009055, GO:0005634, GO:0009507, GO:0009535, GO:0010207
AT1G54520.1	AT1G54520	unknown protein; FUNCTIONS IN: molecular_function unknown; INVOLVED IN: biological_process unknown; LOCATED IN: chloroplast; EXPRESSED IN: 24 plant structures; EXPRESSED DURING: 15 growth stages; CONTAINS InterPro DOMAIN/s: Protein of unknown function DUF1517 (InterPro:IPR010903); Has 276 Blast hits to 275 proteins in 83 species: Archae - 0; Bacteria - 108; Metazoa - 6; Fungi - 0; Plants - 113; V…	31.3	15	4	19	4	65.11			0		membrane		Pf07466		GO:0003674, GO:0009643, GO:0005634, GO:0009507, GO:0009941, GO:0009535
AT1G54780.1	TLP18.3	thylakoid lumen 18.3 kDa protein	77.547	38	8	139	8	564.9			0	metabolic process	membrane	catalytic activity	Pf04536		GO:0009534, GO:0010206, GO:0003993, GO:0005634, GO:0009579, GO:0003729, GO:0009507, GO:0016311, GO:0009543, GO:0009535, GO:0031977
AT1G55210.2	AT1G55210	Disease resistance-responsive (dirigent-like protein) family protein	7.611	12	2	5	2	11.95			0	defense response;metabolic process;response to stimulus	extracellular	catalytic activity	Pf03018		GO:0070542, GO:0019761, GO:0003674, GO:0009834, GO:0046148, GO:0009611, GO:1901135, GO:0010556, GO:0009813, GO:0005576, GO:0009416, GO:0031326, GO:0009888, GO:1901617, GO:0034654
AT1G55260.1	AT1G55260	Bifunctional inhibitor/lipid-transfer protein/seed storage 2S albumin superfamily protein	8.833	12	3	8	3	19.63			0	transport	membrane;nucleus		Pf00234, Pf14368		GO:0016020, GO:0050832, GO:0005634
AT1G55480.1	ZKT	protein containing PDZ domain, a K-box domain, and a TPR region	77.345	38	9	100	9	467.92			0	cell organization and biogenesis;metabolic process;response to stimulus	membrane	protein binding	Pf13414, Pf13424, Pf13432		GO:0015979, GO:0009644, GO:0009534, GO:0005515, GO:0010206, GO:0009575, GO:0035448, GO:0009611, GO:0005634, GO:0009570, GO:0009579, GO:0009507, GO:0009941, GO:0009535, GO:0009416, GO:0010207, GO:0031969
AT1G55490.1	CPN60B	chaperonin 60 beta	297.75	56	31	659	5	2636.48			1	cell death;cell organization and biogenesis;defense response;metabolic process;response to stimulus	cytoplasm;cytosol;extracellular;Golgi;membrane;mitochondrion;ribosome	nucleotide binding;protein binding	Pf00118	RNA degradation	GO:0042026, GO:0005515, GO:0006457, GO:0048046, GO:0051085, GO:0009627, GO:0010319, GO:0005634, GO:0003729, GO:0009570, GO:0009507, GO:0009941, GO:0009409, GO:0022626
AT1G55670.1	PSAG	photosystem I subunit G	8.271	11	3	43	3	84.95			2	metabolic process;regulation of biological process	membrane	protein binding	Pf01241	Photosynthesis; Metabolic pathways	GO:0015979, GO:0050821, GO:0009534, GO:0042550, GO:0030093, GO:0005634, GO:0009579, GO:0009507, GO:0009941, GO:0009535, GO:0009780, GO:0009773
AT1G56050.1	AT1G56050	GTP-binding protein-related	31.94	18	5	27	5	80.9			0		cytoplasm	catalytic activity;nucleotide binding	Pf01926, Pf02421, Pf06071		GO:0005737, GO:0016887, GO:0005634, GO:0009570, GO:0009507, GO:0008150
AT1G56070.1	LOS1	Ribosomal protein S5/Elongation factor G/III/V family protein	127.906	24	15	119	8	517.61	Peptide chain elongation; Protein methylation; Neutrophil degranulation; Synthesis of diphthamide-EEF2		11	metabolic process;response to stimulus	cytoplasm;cytosol;extracellular;Golgi;membrane	catalytic activity;metal ion binding;nucleotide binding;RNA binding	Pf00009, Pf00679, Pf03144, Pf03764, Pf14492		GO:0009631, GO:0003924, GO:0005737, GO:0005634, GO:0003746, GO:1990904, GO:0000325, GO:0003729, GO:0009507, GO:0043022, GO:0005829, GO:0009409, GO:0005507, GO:0006414, GO:0005886, GO:0009506, GO:0005730
AT1G56190.1	AT1G56190	Phosphoglycerate kinase family protein	281.786	63	23	478	8	1924.46	Glycolysis; Gluconeogenesis		11	metabolic process;regulation of biological process;response to stimulus	cytoplasm;cytosol;membrane;mitochondrion	catalytic activity;nucleotide binding	Pf00162	Carbon metabolism; Glycolysis / Gluconeogenesis; Biosynthesis of amino acids; Carbon fixation in photosynthetic organisms; Metabolic pathways; Biosynthesis of secondary metabolites	GO:0019253, GO:0043531, GO:0050691, GO:0004672, GO:0006096, GO:0009536, GO:0005634, GO:0009570, GO:0009579, GO:0009507, GO:0005829, GO:0004618, GO:0006094, GO:0005524, GO:0005739, GO:0019375, GO:0010027
AT1G56340.1	CRT1a	calreticulin 1a	97.494	46	17	239	12	750.14	Calnexin/calreticulin cycle		7	metabolic process;response to stimulus	cytosol;endoplasmic reticulum;extracellular;Golgi;membrane;mitochondrion;organelle lumen	metal ion binding;protein binding	Pf00262	Phagosome; Protein processing in endoplasmic reticulum	GO:0051082, GO:0005783, GO:0030433, GO:0006457, GO:0005634, GO:0009506, GO:0099503, GO:0000325, GO:0009507, GO:0055074, GO:0005789, GO:0005739, GO:0005509, GO:0034976
AT1G56450.1	PBG1	20S proteasome beta subunit G1	54.976	33	5	34	5	138.59	Antigen processing: Ubiquitination & Proteasome degradation; Ub-specific processing proteases; Signaling by WNT; Cdc20:Phospho-APC/C mediated degradation of Cyclin A; Hedgehog 'on' state; Orc1 removal from chromatin; Regulation of DNA replication; TCF dependent signaling in response to WNT; UCH proteinases; Cross-presentation of soluble exogenous antigens (endosomes); Degradation of DVL; Removal …		44	metabolic process;response to stimulus	cytoplasm;cytosol;nucleus;proteasome;ribosome	catalytic activity	Pf00227	Proteasome	GO:0019774, GO:0005737, GO:0005515, GO:0005839, GO:0005634, GO:0051603, GO:0005829, GO:0000502, GO:0022626, GO:0006511
AT1G56500.1	AT1G56500	haloacid dehalogenase-like hydrolase family protein	144.332	35	26	175	26	544.97	Platelet degranulation		4	cellular homeostasis;metabolic process;regulation of biological process;response to stimulus	membrane	antioxidant activity;catalytic activity;metal ion binding;protein binding;receptor activity;signal transducer activity	Pf00578, Pf00702, Pf01436, Pf08534, Pf12710, Pf13098, Pf13242, Pf13419, Pf13905		GO:0005737, GO:0009534, GO:0010196, GO:0042651, GO:0005634, GO:0009570, GO:0009507
AT1G57720.2	AT1G57720	Translation elongation factor EF1B, gamma chain	61.522	20	9	79	7	281.89			0	metabolic process;response to stimulus	cytoplasm;cytosol;Golgi;membrane;nucleus;vacuole	catalytic activity;metal ion binding;protein binding;RNA binding	Pf00043, Pf00647, Pf02798, Pf13409, Pf13410, Pf13417, Pf14497		GO:0004364, GO:0005634, GO:0009506, GO:0000325, GO:0005507, GO:0005829, GO:0009505, GO:0010043, GO:0010494
AT1G57770.1	AT1G57770	FAD/NAD(P)-binding oxidoreductase family protein	17.393	7	3	24	3	88.19			0	metabolic process	mitochondrion	catalytic activity	Pf00334, Pf01593, Pf13450		GO:0016116, GO:0016491, GO:0033013, GO:0005634, GO:0009579, GO:0009507, GO:0006351, GO:0042440, GO:0009416, GO:0006720
AT1G58080.1	ATP-PRT1	ATP phosphoribosyl transferase 1	62.962	18	6	96	4	373.07			4	metabolic process	cytoplasm	catalytic activity;metal ion binding	Pf01634, Pf08029	Biosynthesis of secondary metabolites; Metabolic pathways; Histidine metabolism; Biosynthesis of amino acids	GO:0000287, GO:0003879, GO:0009570, GO:0000105, GO:0009507
AT1G58270.1	ZW9	TRAF-like family protein	36.003	17	7	93	7	257.42			0		cytoplasm;membrane	protein binding	Pf00917		GO:0030154, GO:0009059, GO:0048589, GO:0009753, GO:0009611, GO:0090558, GO:0005634, GO:0009506, GO:0008610, GO:0006970, GO:0010015, GO:0032787, GO:1901135, GO:0009414, GO:0042546, GO:0098542, GO:0044255
AT1G59870.1	PEN3	ABC-2 and Plant PDR ABC-type transporter family protein	13.374	3	4	6	4	15.76			0	cell organization and biogenesis;defense response;metabolic process;regulation of biological process;response to stimulus;transport	membrane;mitochondrion	catalytic activity;nucleotide binding;transporter activity	Pf00005, Pf01061, Pf08370, Pf13304, Pf14510		GO:0005515, GO:0005783, GO:0009926, GO:0002240, GO:0010200, GO:0009626, GO:0009507, GO:1990748, GO:0000325, GO:0002237, GO:0010329, GO:0005802, GO:0002239, GO:0009651, GO:0009733, GO:0048364, GO:0015691, GO:0080147, GO:0015562, GO:0046104, GO:0042626, GO:0009620, GO:0071366, GO:0048825, GO:0055078, GO:0140426, GO:0009414, GO:0140359, GO:0042742, GO:0009408, GO:0009804, GO:0002229, GO:0010928, GO:…
AT1G59900.1	E1 ALPHA	pyruvate dehydrogenase complex E1 alpha subunit	9.178	6	2	4	2	15.11	Regulation of pyruvate dehydrogenase (PDH) complex; Signaling by Retinoic Acid		14	metabolic process;response to stimulus	cytosol;mitochondrion;nucleus;organelle lumen	catalytic activity	Pf00676, Pf01765, Pf02775	Carbon metabolism; Biosynthesis of secondary metabolites; Metabolic pathways; Glycolysis / Gluconeogenesis; Citrate cycle (TCA cycle); Pyruvate metabolism	GO:0006086, GO:0046686, GO:0005634, GO:0009507, GO:0005829, GO:0043231, GO:0004739, GO:0005739
AT1G60710.1	ATB2	NAD(P)-linked oxidoreductase superfamily protein	9.937	7	2	7	2	22.49		Glucouse Sensing and Signaling in Arabidopsis	1	metabolic process;response to stimulus	cytoplasm;cytosol	catalytic activity	Pf00248		GO:0009059, GO:0006082, GO:0004033, GO:0005737, GO:1901362, GO:0005634, GO:0048316, GO:0008610, GO:0005829, GO:0019438, GO:0009414
AT1G60950.1	FED A	2Fe-2S ferredoxin-like superfamily protein	68.124	57	3	182	2	971.42			1	metabolic process;response to stimulus;transport		metal ion binding	Pf00111	Photosynthesis	GO:0009767, GO:0009643, GO:0009055, GO:0005515, GO:0009570, GO:0009507, GO:0009416
AT1G60990.1	AT1G60990	Glycine cleavage T-protein family	27.813	19	5	30	5	112.52			0	cell organization and biogenesis;metabolic process	mitochondrion	catalytic activity	Pf01571, Pf08669		GO:0009507, GO:0016226, GO:0005739
AT1G61520.1	LHCA3	photosystem I light harvesting complex gene 3	118.569	44	8	185	8	831.79			1	metabolic process;response to stimulus	membrane	metal ion binding;protein binding	Pf00504	Photosynthesis - antenna proteins	GO:0009644, GO:0009534, GO:0005515, GO:0005634, GO:0009768, GO:0003729, GO:0009507, GO:0009579, GO:0009409, GO:0009535, GO:0010287, GO:0009416, GO:0009645, GO:0016168
AT1G62180.1	APR2	5'adenylylphosphosulfate reductase 2	26.716	15	5	19	3	62.24			1	cellular homeostasis;metabolic process;regulation of biological process		catalytic activity;protein binding	Pf00085, Pf01507, Pf13098, Pf13905	Sulfur metabolism	GO:0009973, GO:0000103, GO:0009570, GO:0004604, GO:0009507, GO:0019379, GO:0033741
AT1G62380.1	ACO2	ACC oxidase 2	72.799	43	10	75	7	267.61			3	defense response;metabolic process;regulation of biological process;response to stimulus	cytoplasm;cytosol;endoplasmic reticulum;Golgi;membrane	catalytic activity;metal ion binding	Pf03171, Pf14226	Biosynthesis of secondary metabolites; Cysteine and methionine metabolism; Metabolic pathways	GO:0016706, GO:0005737, GO:0005794, GO:0071732, GO:0005783, GO:0005634, GO:0009506, GO:0009727, GO:0005507, GO:0071398, GO:0005829, GO:0009693, GO:0005886, GO:0009505, GO:0010030, GO:0010494, GO:0009815
AT1G62480.1	AT1G62480	Vacuolar calcium-binding protein-related	25.324	61	3	23	3	142.43			0	response to stimulus					GO:0019752, GO:0044248, GO:0005634, GO:0033993, GO:0005829, GO:0014070, GO:1901565
AT1G62640.2	KAS III	3-ketoacyl-acyl carrier protein synthase III	56.281	25	5	36	5	147.49			3	metabolic process		catalytic activity	Pf02797, Pf08541, Pf08545	Fatty acid metabolism; Fatty acid biosynthesis; Metabolic pathways	GO:0009059, GO:0071669, GO:0004315, GO:0009570, GO:0008610, GO:0009507, GO:0040007, GO:0009888, GO:0033818, GO:1901137, GO:0034654, GO:0044255, GO:0006633, GO:0072330
AT1G62660.1	AT1G62660	Glycosyl hydrolases family 32 protein	18.986	9	6	24	3	66.32			3	metabolic process;regulation of biological process;response to stimulus	membrane;organelle lumen;vacuole	catalytic activity	Pf00251, Pf08244, Pf11837	Metabolic pathways; Starch and sucrose metabolism; Galactose metabolism	GO:0005985, GO:0009617, GO:0004553, GO:0071370, GO:0009737, GO:0004564, GO:0005634, GO:0005975, GO:0000325, GO:0016020, GO:0009414, GO:0009651
AT1G62750.1	SCO1	Translation elongation factor EFG/EF2 protein	251.909	38	23	400	23	1597.33			0	cell organization and biogenesis;metabolic process	extracellular;mitochondrion	catalytic activity;nucleotide binding;RNA binding	Pf00009, Pf00679, Pf01926, Pf03144, Pf03764, Pf14492		GO:0009845, GO:0003924, GO:0048046, GO:0032790, GO:0005634, GO:0009570, GO:0003729, GO:0009507, GO:0009941, GO:0009791, GO:0006414, GO:0032543, GO:0009658, GO:0005739, GO:0005524, GO:0005525
AT1G63000.1	NRS/ER	nucleotide-rhamnose synthase/epimerase-reductase	40.802	30	8	98	7	301.86			1	cell organization and biogenesis;metabolic process	cytosol;extracellular;membrane	catalytic activity	Pf01073, Pf01370, Pf02719, Pf04321, Pf07993	Amino sugar and nucleotide sugar metabolism	GO:0019305, GO:0008830, GO:0009506, GO:0009507, GO:0010253, GO:0010490, GO:0005886, GO:0010489, GO:0010494, GO:0008831
AT1G63610.2	AT1G63610	unknown protein; FUNCTIONS IN: molecular_function unknown; INVOLVED IN: biological_process unknown; LOCATED IN: chloroplast; EXPRESSED IN: 22 plant structures; EXPRESSED DURING: 13 growth stages; BEST Arabidopsis thaliana protein match is: unknown protein (TAIR:AT2G14910.1); Has 35333 Blast hits to 34131 proteins in 2444 species: Archae - 798; Bacteria - 22429; Metazoa - 974; Fungi - 991; Plants …	16.927	15	4	9	4	28.3			0	metabolic process		catalytic activity;nucleotide binding	Pf05542		GO:0003674, GO:0044283, GO:0005634, GO:0009570, GO:0009507, GO:0006351, GO:0009416
AT1G63680.1	MURE	acid-amino acid ligases;ligases;ATP binding;ATP binding;ligases	20.944	8	3	11	3	41.95			0	cell division;cell organization and biogenesis;metabolic process;regulation of biological process	cytoplasm	catalytic activity;nucleotide binding	Pf01225, Pf02875, Pf08245		GO:0010020, GO:0042644, GO:0016881, GO:0009507, GO:0009058, GO:0008360, GO:0009658, GO:0051301, GO:0005524
AT1G63770.5	AT1G63770	Peptidase M1 family protein	234.211	41	31	335	31	1212.83			0	metabolic process;response to stimulus	cytosol;extracellular;membrane;vacuole	catalytic activity;metal ion binding	Pf01433, Pf11940, Pf13485		GO:0043436, GO:0005773, GO:0048046, GO:0005634, GO:0009570, GO:0009507, GO:0009941, GO:0005886, GO:0008270
AT1G63940.2	MDAR6	monodehydroascorbate reductase 6	144.93	52	19	375	19	1373.74			2	metabolic process;response to stimulus	cytosol;mitochondrion	catalytic activity;nucleotide binding	Pf00070, Pf01266, Pf07992	Metabolic pathways; Ascorbate and aldarate metabolism	GO:0016656, GO:0016491, GO:0016651, GO:0005737, GO:0010319, GO:0005634, GO:0009570, GO:0009507, GO:0009409, GO:0050660, GO:0005739, GO:0005524
AT1G63970.1	ISPF	isoprenoid F	14.676	17	3	27	3	100.18			3	metabolic process		catalytic activity;metal ion binding	Pf00496, Pf02542	Terpenoid backbone biosynthesis; Biosynthesis of secondary metabolites; Metabolic pathways	GO:0019288, GO:0009570, GO:0009507, GO:0015995, GO:0008685, GO:0016117
AT1G64090.2	RTNLB3	Reticulan like protein B3	7.39	11	2	6	2	17.83			0	cell organization and biogenesis	endoplasmic reticulum;membrane	protein binding	Pf02453		GO:0009617, GO:0005515, GO:0005783, GO:0071782, GO:0009506, GO:0005788, GO:0009510, GO:0005789, GO:0071786, GO:0009504, GO:0098554
AT1G64190.1	AT1G64190	6-phosphogluconate dehydrogenase family protein	45.271	25	9	66	4	193.17	Pentose phosphate pathway (hexose monophosphate shunt)		8	metabolic process;response to stimulus	cytoplasm;cytosol;membrane	catalytic activity;protein binding	Pf00393, Pf03446	Biosynthesis of secondary metabolites; Carbon metabolism; Glutathione metabolism; Metabolic pathways; Pentose phosphate pathway	GO:0046177, GO:0005737, GO:0005515, GO:0050661, GO:0008114, GO:0009536, GO:0004616, GO:0099503, GO:0009570, GO:0009507, GO:0005829, GO:0009051
AT1G64510.1	AT1G64510	Translation elongation factor EF1B/ribosomal protein S6 family protein	10.007	24	2	22	2	50.84			1	metabolic process	membrane;ribosome	RNA binding;structural molecule activity	Pf01250	Ribosome	GO:0005634, GO:0003729, GO:0009579, GO:0009507, GO:0009535, GO:0003735, GO:0006412, GO:0070181, GO:0019843
AT1G64520.1	RPN12a	regulatory particle non-ATPase 12A	11.804	11	2	8	2	36.16	Antigen processing: Ubiquitination & Proteasome degradation; Ub-specific processing proteases; Signaling by WNT; Cdc20:Phospho-APC/C mediated degradation of Cyclin A; Hedgehog 'on' state; Orc1 removal from chromatin; Regulation of DNA replication; TCF dependent signaling in response to WNT; UCH proteinases; Cross-presentation of soluble exogenous antigens (endosomes); Degradation of DVL; Removal …		44	cell organization and biogenesis;metabolic process;regulation of biological process;response to stimulus	cytosol;nucleus;proteasome	catalytic activity;protein binding	Pf03399, Pf10075	Proteasome	GO:0051788, GO:0009733, GO:0008541, GO:0005515, GO:0009735, GO:0005634, GO:0030163, GO:0009408, GO:0009941, GO:0043161, GO:0048366, GO:0048825, GO:0000502, GO:0009908, GO:0048528, GO:0031540, GO:0009647, GO:0006511
AT1G64740.1	TUA1	alpha-1 tubulin	140.205	33	12	200	4	820.26	Kinesins; Platelet degranulation ; Cilium Assembly; COPI-dependent Golgi-to-ER retrograde traffic		14	cell organization and biogenesis	cytoplasm;cytoskeleton;cytosol;membrane	catalytic activity;nucleotide binding;structural molecule activity	Pf00091, Pf03953	Phagosome	GO:0005737, GO:0000278, GO:0005874, GO:0005634, GO:0005200, GO:0015630, GO:0007017, GO:0005886, GO:0000226, GO:0005525
AT1G64770.1	NDF2; PnsB2	NDH-dependent cyclic electron flow 1	49.736	37	9	85	9	314.24			0	metabolic process;transport	membrane	catalytic activity			GO:0030246, GO:0010598, GO:0009534, GO:0047938, GO:0005634, GO:0005975, GO:0009507, GO:0009535, GO:0003824, GO:0009773
AT1G65230.1	AT1G65230	Uncharacterized conserved protein (DUF2358)	4.813	6	2	3	2	6.93			0		membrane		Pf10184		GO:0003674, GO:0009570, GO:0009507, GO:0009266, GO:0044271
AT1G65260.1	PTAC4	plastid transcriptionally active 4	26.419	18	5	28	5	97.17			0	cell organization and biogenesis	chromosome;cytosol;membrane	catalytic activity;protein binding	Pf04012		GO:0009534, GO:0005515, GO:0042644, GO:0016050, GO:0005634, GO:0009570, GO:0009507, GO:0009941, GO:0009535, GO:0010027
AT1G65270.2	AT1G65270	unknown protein; FUNCTIONS IN: molecular_function unknown; INVOLVED IN: biological_process unknown; LOCATED IN: endoplasmic reticulum, plasma membrane; EXPRESSED IN: 24 plant structures; EXPRESSED DURING: 13 growth stages; Has 149 Blast hits to 149 proteins in 49 species: Archae - 0; Bacteria - 0; Metazoa - 98; Fungi - 0; Plants - 47; Viruses - 0; Other Eukaryotes - 4 (source: NCBI BLink).	17.338	14	3	12	3	41.93			0		endoplasmic reticulum;membrane				GO:0003674, GO:0005783, GO:0005634, GO:0000325, GO:0008150
AT1G65590.1	HEXO3	beta-hexosaminidase 3	24.182	13	6	21	5	58.49	Keratan sulfate degradation; Glycosphingolipid metabolism; Neutrophil degranulation; Hyaluronan uptake and degradation; CS/DS degradation		21	metabolic process	membrane	catalytic activity	Pf00728, Pf02838, Pf14845	Metabolic pathways; Glycosaminoglycan degradation; Glycosphingolipid biosynthesis - globo and isoglobo series; Other glycan degradation; Amino sugar and nucleotide sugar metabolism; Glycosphingolipid biosynthesis - ganglio series	GO:0102148, GO:0004563, GO:0005634, GO:0005975, GO:0016020, GO:0005886, GO:0009505, GO:0015929, GO:0030203
AT1G65650.1	UCH2	Peptidase C12, ubiquitin carboxyl-terminal hydrolase 1	6.392	6	2	15	2	32.79	UCH proteinases		4	metabolic process	cytoplasm;nucleus	catalytic activity;protein binding	Pf01088		GO:0005737, GO:0005515, GO:0010016, GO:0005634, GO:0048367, GO:0031011, GO:0048366, GO:0016579, GO:0004843, GO:0006511
AT1G65930.1	cICDH	cytosolic NADP+-dependent isocitrate dehydrogenase	124.602	46	18	193	14	612.1	Neutrophil degranulation; NADPH regeneration; Citric acid cycle (TCA cycle)		18	defense response;metabolic process;response to stimulus	cytoplasm;cytosol;extracellular;membrane	catalytic activity;metal ion binding;nucleotide binding	Pf00180	Biosynthesis of amino acids; Citrate cycle (TCA cycle); Metabolic pathways; 2-Oxocarboxylic acid metabolism; Glutathione metabolism; Carbon metabolism; Peroxisome; Biosynthesis of secondary metabolites	GO:0000287, GO:0004450, GO:0005515, GO:0048046, GO:0051287, GO:0005634, GO:0009506, GO:0009570, GO:0005507, GO:0005886, GO:0005829, GO:0009507, GO:0042742, GO:0010043, GO:0005739, GO:0006102, GO:0006739
AT1G65960.2	GAD2	glutamate decarboxylase 2	34.612	17	7	65	5	180.52			6	metabolic process		catalytic activity;protein binding	Pf00266, Pf00282	Alanine, aspartate and glutamate metabolism; beta-Alanine metabolism; Biosynthesis of secondary metabolites; Metabolic pathways; Butanoate metabolism; Taurine and hypotaurine metabolism	GO:0006538, GO:0006536, GO:0005634, GO:0005829, GO:0004351, GO:0006807, GO:0005516, GO:0030170
AT1G65980.1	TPX1	thioredoxin-dependent peroxidase 1	17.646	23	4	58	4	158.48			0	cellular homeostasis;metabolic process;regulation of biological process;response to stimulus	cytoplasm;cytosol;membrane	antioxidant activity;catalytic activity	Pf00578, Pf08534		GO:0005737, GO:0034599, GO:0042744, GO:0005634, GO:0008379, GO:0045454, GO:0009507, GO:0005829, GO:0005886
AT1G66200.3	GSR2	glutamine synthase clone F11	173.169	50	12	231	4	978.5			0	metabolic process;response to stimulus	cytoplasm;cytosol;extracellular;ribosome;vacuole	catalytic activity;metal ion binding;nucleotide binding;protein binding	Pf00120, Pf03951		GO:0005737, GO:0042128, GO:0005515, GO:0048046, GO:0006542, GO:0003729, GO:0005507, GO:0000325, GO:0009941, GO:0005829, GO:0009570, GO:1901149, GO:0022626, GO:0004356, GO:0005739
AT1G66240.1	ATX1	homolog of anti-oxidant 1	17.513	25	3	36	3	104.96		Cadmium and glutathione	1	cellular homeostasis;transport	cytoplasm;cytosol;membrane	metal ion binding	Pf00403		GO:0005737, GO:0099503, GO:0005886, GO:0005739, GO:1901565
AT1G66250.1	AT1G66250	O-Glycosyl hydrolases family 17 protein	8.547	5	2	5	2	12.71			1	defense response;metabolic process;response to stimulus	membrane	catalytic activity	Pf00332, Pf07983	Starch and sucrose metabolism	GO:0048507, GO:0042973, GO:0010468, GO:0005975, GO:0019219, GO:0016020, GO:0050832, GO:0009507, GO:0009863, GO:0051301, GO:0005886, GO:0042742
AT1G66430.1	AT1G66430	pfkB-like carbohydrate kinase family protein	46.709	34	9	46	8	169.85			4	metabolic process		catalytic activity;nucleotide binding	Pf00294	Metabolic pathways; Fructose and mannose metabolism; Starch and sucrose metabolism; Amino sugar and nucleotide sugar metabolism	GO:0016051, GO:0019252, GO:0006000, GO:0009570, GO:0008865, GO:0009507, GO:0005829, GO:0006633
AT1G66670.1	CLPP3	CLP protease proteolytic subunit 3	19.079	22	4	36	4	93.59			0	metabolic process		catalytic activity	Pf00574		GO:0009532, GO:0006515, GO:0009534, GO:0051117, GO:0009368, GO:0009570, GO:0009507, GO:0009941, GO:0004176, GO:0004252, GO:0006790, GO:0009840
AT1G66880.1	AT1G66880	Protein kinase superfamily protein	2.593	1	2	3	2	4.5			0	metabolic process	membrane	catalytic activity;nucleotide binding	Pf00069, Pf03109, Pf07714, Pf14380		GO:0009611, GO:0002237, GO:0032787, GO:0071456, GO:0010565, GO:0031347, GO:0030247, GO:0009737, GO:0010150, GO:1901615, GO:0009863, GO:0042742, GO:0006468, GO:0044550, GO:0009753, GO:0050832, GO:0005576, GO:0019438, GO:0006979, GO:0006970, GO:0010035, GO:0071396, GO:0009627, GO:1901362
AT1G66940.1	AT1G66940	protein kinase-related	7.273	6	2	12	2	31.71			0	metabolic process	membrane	catalytic activity	Pf13947, Pf14380		GO:0048589, GO:0000910, GO:1901566, GO:0030247, GO:0010817, GO:0009606, GO:0048316, GO:0033993, GO:0005576, GO:0016070, GO:0009416, GO:0014070, GO:0005739
AT1G66970.1	SVL2	SHV3-like 2	174.657	36	19	329	15	1256.6			0	cellular homeostasis;metabolic process	extracellular;membrane	catalytic activity;metal ion binding	Pf03009		GO:0006629, GO:0016301, GO:0048046, GO:0099503, GO:0008889, GO:0016020, GO:0009507, GO:0005886, GO:0005739, GO:0005509, GO:0030643
AT1G67090.1	RBCS1A	ribulose bisphosphate carboxylase small chain 1A	191.425	65	17	584	13	2344.22			4	metabolic process;response to stimulus	extracellular;membrane;ribosome	catalytic activity;metal ion binding	Pf00101, Pf12338, Pf13122	Glyoxylate and dicarboxylate metabolism; Carbon fixation in photosynthetic organisms; Carbon metabolism; Metabolic pathways	GO:0015979, GO:0005515, GO:0048046, GO:0009579, GO:0009570, GO:0009507, GO:0009941, GO:0003729, GO:0009409, GO:0009535, GO:1901149, GO:0022626, GO:0005507, GO:0005739, GO:0031977
AT1G67280.1	AT1G67280	Glyoxalase/Bleomycin resistance protein/Dioxygenase superfamily protein	58.128	27	7	66	6	234.1			1	metabolic process;response to stimulus	mitochondrion	catalytic activity;metal ion binding	Pf00903, Pf12681, Pf13669	Pyruvate metabolism	GO:0019243, GO:0005737, GO:0004462, GO:0010319, GO:0009570, GO:0009579, GO:0009507, GO:0009409, GO:0005739, GO:0031977
AT1G67700.2	AT1G67700	unknown protein; FUNCTIONS IN: molecular_function unknown; INVOLVED IN: biological_process unknown; LOCATED IN: chloroplast, chloroplast envelope; EXPRESSED IN: 22 plant structures; EXPRESSED DURING: 13 growth stages; Has 49 Blast hits to 49 proteins in 20 species: Archae - 0; Bacteria - 0; Metazoa - 0; Fungi - 0; Plants - 44; Viruses - 0; Other Eukaryotes - 5 (source: NCBI BLink).	27.906	21	4	20	4	76.97			0	metabolic process	membrane	catalytic activity			GO:0009059, GO:0044283, GO:0009534, GO:0003729, GO:0008610, GO:0015994, GO:0009941, GO:0009507, GO:0009416, GO:0044271, GO:0005739
AT1G68010.1	HPR	hydroxypyruvate reductase	181.644	56	16	292	16	1165.45			5	cell communication;metabolic process;response to stimulus	cytosol;extracellular	catalytic activity;nucleotide binding;RNA binding	Pf00389, Pf02826	Carbon metabolism; Glyoxylate and dicarboxylate metabolism; Biosynthesis of secondary metabolites; Metabolic pathways; Glycine, serine and threonine metabolism	GO:0008465, GO:0042631, GO:0009853, GO:0048046, GO:0051287, GO:0008266, GO:0016618, GO:0030267, GO:0003729, GO:0009507, GO:0071482, GO:0005829, GO:0016616, GO:0005777, GO:0005739, GO:0009854
AT1G68560.1	XYL1	alpha-xylosidase 1	126.858	28	19	280	18	963.82	Digestion of dietary carbohydrate; Neutrophil degranulation; Glycogen breakdown (glycogenolysis); Lysosomal glycogen catabolism		11	cell organization and biogenesis;metabolic process;response to stimulus	cytosol;extracellular	catalytic activity	Pf01055		GO:0009044, GO:0030246, GO:0004553, GO:0061634, GO:0048046, GO:0080176, GO:0045493, GO:0046686, GO:0009506, GO:0010411, GO:0005576, GO:0009505, GO:0005739, GO:0046556
AT1G68590.1	AT1G68590; PSRP3/1	Ribosomal protein PSRP-3/Ycf65	32.596	38	3	62	3	256.49			0	cell organization and biogenesis;metabolic process	membrane;ribosome	structural molecule activity	Pf04839		GO:0005515, GO:0009536, GO:0009570, GO:0009579, GO:0009507, GO:0009535, GO:0003735, GO:0005739, GO:0006412, GO:0032544
AT1G69510.1	AT1G69510	cAMP-regulated phosphoprotein 19-related protein	8.36	24	3	19	3	33.4			0	regulation of biological process	cytoplasm;nucleus	enzyme regulator activity	Pf04667		GO:0004864, GO:0035308, GO:0005737, GO:0005634
AT1G69530.1	EXPA1	expansin A1	41.34	24	3	41	3	213.76			0	cell growth;cell organization and biogenesis;regulation of biological process;response to stimulus	extracellular;membrane		Pf01357, Pf03330		GO:0009505, GO:0009828, GO:0009739, GO:0009826, GO:0010114, GO:0005576, GO:0010119, GO:0009831, GO:0006949, GO:0005739, GO:0009664
AT1G69740.2	HEMB1	Aldolase superfamily protein	77.443	24	8	133	8	551.19	Neutrophil degranulation; Heme biosynthesis		9	metabolic process	cytosol	catalytic activity;metal ion binding	Pf00490	Biosynthesis of secondary metabolites; Porphyrin and chlorophyll metabolism; Metabolic pathways	GO:0006783, GO:0006782, GO:0009570, GO:0009507, GO:0015995, GO:0005829, GO:0006779, GO:0004655, GO:0005739, GO:0008270
AT1G69830.1	AMY3	alpha-amylase-like 3	73.341	22	15	55	15	164.76			0	metabolic process	extracellular	catalytic activity;metal ion binding	Pf00128, Pf02324, Pf07821		GO:0005983, GO:0004556, GO:0005987, GO:0009570, GO:0009507, GO:0005576, GO:0005509
AT1G70310.1	SPDS2	spermidine synthase 2	73.46	33	9	93	5	324.73	Metabolism of polyamines		8	metabolic process	membrane;nucleus	catalytic activity;protein binding	Pf01564, Pf05430, Pf12847, Pf13659	Arginine and proline metabolism; Glutathione metabolism; Metabolic pathways; Cysteine and methionine metabolism; beta-Alanine metabolism	GO:0005515, GO:0004766, GO:0008295, GO:0005634, GO:0005829, GO:0005886, GO:0005739
AT1G70320.1	UPL2	ubiquitin-protein ligase 2	8.204	1	3	4	3	6.64	Antigen processing: Ubiquitination & Proteasome degradation; Neutrophil degranulation		7	metabolic process	cytosol;mitochondrion;nucleus	catalytic activity;protein binding	Pf00627, Pf00632, Pf06012, Pf06025, Pf14377	Ubiquitin mediated proteolysis	GO:0061630, GO:0005737, GO:0005634, GO:0000151, GO:0005829, GO:0005739, GO:0004842, GO:0006511
AT1G70410.2	BCA4	beta carbonic anhydrase 4	44.634	40	10	78	10	219.24			1	regulation of biological process;response to stimulus	cytoplasm;membrane	catalytic activity;metal ion binding;protein binding	Pf00484	Nitrogen metabolism	GO:0004089, GO:0005737, GO:0005515, GO:2000122, GO:0010037, GO:0009507, GO:0009941, GO:0005829, GO:0010119, GO:0005886, GO:0005739, GO:0015976, GO:0008270
AT1G70580.1	AOAT2	alanine-2-oxoglutarate aminotransferase 2	156.711	34	14	273	3	1258.46	Amino acid synthesis and interconversion (transamination)		13	metabolic process	cytoplasm;cytosol	catalytic activity	Pf00155	Arginine biosynthesis; Biosynthesis of secondary metabolites; Alanine, aspartate and glutamate metabolism; Biosynthesis of amino acids; Carbon fixation in photosynthetic organisms; Glycine, serine and threonine metabolism; Metabolic pathways; 2-Oxocarboxylic acid metabolism; Glyoxylate and dicarboxylate metabolism; Carbon metabolism	GO:0046394, GO:0009507, GO:0008453, GO:0032787, GO:0030170, GO:0042853, GO:0047958, GO:0005737, GO:0009853, GO:0004021, GO:0003729, GO:0005829, GO:0009058, GO:0009416, GO:1901617, GO:0009570, GO:0005777, GO:0005739, GO:0016114
AT1G70730.3	AT1G70730; PGM2	Phosphoglucomutase/phosphomannomutase family protein	224.977	56	25	422	16	1520.56			0	development;metabolic process;response to stimulus	cytoplasm;cytosol;extracellular;membrane;nucleus	catalytic activity;metal ion binding	Pf00408, Pf02878, Pf02879, Pf02880		GO:0000287, GO:0005737, GO:0048229, GO:0004614, GO:0005975, GO:0009507, GO:0005829, GO:0005886, GO:0005739
AT1G70770.1	AT1G70770	Protein of unknown function DUF2359, transmembrane	14.068	6	3	5	3	14.62			0		cytosol;endoplasmic reticulum;Golgi;membrane;nucleus	RNA binding	Pf10151		GO:0005794, GO:0005783, GO:0005634, GO:0009506, GO:0003729, GO:0044281, GO:0000325, GO:0019538, GO:0005886
AT1G70820.1	AT1G70820	phosphoglucomutase, putative / glucose phosphomutase, putative	21.311	12	5	22	5	60.71			0	metabolic process		catalytic activity	Pf02878, Pf02879, Pf02880		GO:0004615, GO:0051252, GO:0051239, GO:0045935, GO:0009611, GO:0009753, GO:0010604, GO:0010468, GO:0033993, GO:0009570, GO:0050793, GO:0009507, GO:0005976, GO:0065003, GO:0009888, GO:0016868, GO:0044271
AT1G71500.1	AT1G71500	Rieske (2Fe-2S) domain-containing protein	70.727	43	10	148	10	509.17			0	cell organization and biogenesis;metabolic process;regulation of biological process	membrane	catalytic activity	Pf00355, Pf13806		GO:0009534, GO:0051537, GO:0009507, GO:0009941, GO:0009535, GO:0010207, GO:0005739, GO:0062068, GO:0008942, GO:0042549
AT1G71695.1	AT1G71695	Peroxidase superfamily protein	44.291	20	7	86	7	288.89			3	cell organization and biogenesis;metabolic process;response to stimulus	extracellular;membrane;vacuole	antioxidant activity;catalytic activity;metal ion binding	Pf00141	Phenylpropanoid biosynthesis; Biosynthesis of secondary metabolites; Metabolic pathways	GO:0020037, GO:0004601, GO:0006950, GO:0009506, GO:0000325, GO:0005576, GO:0006979, GO:0009505, GO:0005739
AT1G71720.1	AT1G71720; PDE338	Nucleic acid-binding proteins superfamily	7.875	6	2	2	2	6.02			1	cell organization and biogenesis		RNA binding	Pf00575	Ribosome	GO:0043489, GO:0005515, GO:0005739, GO:0045727, GO:0009657, GO:0010196, GO:0003723, GO:0009536, GO:0003729, GO:0009507, GO:0009416, GO:0003676, GO:0034336, GO:0032544
AT1G71860.3	PTP1	protein tyrosine phosphatase 1	14.676	16	4	7	4	21.72	Neutrophil degranulation		3	defense response;metabolic process;regulation of biological process;response to stimulus	cytoplasm;cytosol;membrane;nucleus	catalytic activity;protein binding	Pf00102, Pf13350, Pf13641, Pf14566		GO:0006470, GO:0033550, GO:0005737, GO:0005515, GO:0005622, GO:0004725, GO:0019900, GO:0005634, GO:0035556, GO:0031348, GO:0005886
AT1G71950.1	AT1G71950	Proteinase inhibitor, propeptide	11.624	21	2	5	2	14.4			0	metabolic process;regulation of biological process	cytosol;membrane	catalytic activity;enzyme regulator activity	Pf05922		GO:0009059, GO:0005739, GO:0009737, GO:0009414, GO:0099503, GO:0005576, GO:0005886, GO:0004866, GO:0098542
AT1G72150.1	PATL1	PATELLIN 1	152.042	47	20	194	19	619.13			0	cell division;cell growth;cell organization and biogenesis;transport	cytoplasm;cytosol;extracellular;Golgi;membrane;nucleus;vacuole	protein binding;transporter activity	Pf00650, Pf03765, Pf13716		GO:0002020, GO:0005794, GO:0005773, GO:0048046, GO:0005634, GO:0009506, GO:1901149, GO:0005886, GO:0005739, GO:0009860
AT1G72370.1	P40	40s ribosomal protein SA	53.003	32	8	119	8	378.08	Nonsense Mediated Decay (NMD) independent of the Exon Junction Complex (EJC); Nonsense Mediated Decay (NMD) enhanced by the Exon Junction Complex (EJC); Ribosomal scanning and start codon recognition; Formation of a pool of free 40S subunits; GTP hydrolysis and joining of the 60S ribosomal subunit; L13a-mediated translational silencing of Ceruloplasmin expression; Formation of the ternary complex…		15	cell organization and biogenesis;metabolic process;response to stimulus;transport	cytoplasm;cytosol;Golgi;membrane;nucleus;ribosome	RNA binding;structural molecule activity	Pf00318	Ribosome	GO:0015935, GO:0005737, GO:0003735, GO:0000028, GO:0009506, GO:0002181, GO:0005634, GO:0003729, GO:0009507, GO:0042256, GO:0006970, GO:0022626, GO:0022627, GO:0009651
AT1G72610.1	GER1	germin-like protein 1	40.852	30	3	95	3	326.06			0		extracellular	catalytic activity;metal ion binding	Pf00190, Pf07883		GO:0030145, GO:0031012, GO:0019538, GO:0005576, GO:0009409, GO:0009642, GO:0010380, GO:0040007, GO:0005739, GO:0051301
AT1G72640.1	AT1G72640	NAD(P)-binding Rossmann-fold superfamily protein	19.348	15	3	15	3	64.28			0		membrane		Pf05368, Pf13460		GO:0003674, GO:0008150, GO:0009507, GO:0009535
AT1G72750.1	TIM23-2	translocase inner membrane subunit 23-2	11.549	15	2	2	2	7.32			0	transport	membrane;mitochondrion	transporter activity	Pf02466		GO:0005743, GO:0030150, GO:0008320, GO:0005744, GO:0005739
AT1G72880.1	AT1G72880	Survival protein SurE-like phosphatase/nucleotidase	29.598	12	3	24	3	86.54			5	metabolic process	cytoplasm	catalytic activity	Pf01975	Metabolic pathways; Pyrimidine metabolism; Purine metabolism; Nicotinate and nicotinamide metabolism; Biosynthesis of secondary metabolites	GO:0007165, GO:0030154, GO:0048589, GO:0080090, GO:0048364, GO:0051171, GO:0070727, GO:0090558, GO:0008252, GO:0009507, GO:0005829, GO:0065003, GO:0009416
AT1G72910.1	AT1G72910	Toll-Interleukin-Resistance (TIR) domain-containing protein	6.806	5	2	5	2	12.32			0	defense response;regulation of biological process;response to stimulus	cytoplasm	nucleotide binding;protein binding	Pf00931, Pf01582, Pf13676		GO:0007165, GO:0043531, GO:0006952, GO:0005737, GO:0009266, GO:0009867, GO:0006355, GO:0071456, GO:0005739
AT1G73060.1	LPA3	Low PSII Accumulation 3	144.06	54	12	204	12	916.81			0	cell organization and biogenesis;response to stimulus	membrane	protein binding	Pf09353		GO:0009571, GO:0005515, GO:0009570, GO:0009507, GO:0010207, GO:0005739
AT1G73110.1	AT1G73110	P-loop containing nucleoside triphosphate hydrolases superfamily protein	76.517	37	13	90	13	272.87			0		membrane	catalytic activity;nucleotide binding	Pf00004		GO:0009507, GO:0005739, GO:0009535
AT1G73230.1	AT1G73230	Nascent polypeptide-associated complex NAC	80.92	46	10	112	7	494.72			0	metabolic process;regulation of biological process;response to stimulus	nucleus		Pf01849		GO:0005634, GO:0042788, GO:0003729, GO:0005854, GO:0005829, GO:0005739
AT1G73600.2	AT1G73600	S-adenosyl-L-methionine-dependent methyltransferases superfamily protein	26.739	11	5	22	2	52.88			0	metabolic process	cytoplasm	catalytic activity	Pf00398, Pf01135, Pf01170, Pf01209, Pf01739, Pf02353, Pf03848, Pf05175, Pf06325, Pf07021, Pf08241, Pf08242, Pf12847, Pf13489, Pf13649, Pf13659, Pf13847		GO:0009555, GO:0006651, GO:0005737, GO:0019432, GO:0052667, GO:0000234, GO:0046337, GO:0006656
AT1G74030.1	ENO1	enolase 1	13.999	7	3	15	2	24.15	Glycolysis; Gluconeogenesis		11	cell organization and biogenesis;metabolic process;response to stimulus		catalytic activity;metal ion binding	Pf00113, Pf03952	Glycolysis / Gluconeogenesis; Carbon metabolism; Biosynthesis of secondary metabolites; Metabolic pathways; Biosynthesis of amino acids; RNA degradation	GO:0000287, GO:0006096, GO:0010090, GO:0009570, GO:0009507, GO:0000015, GO:0004634
AT1G74040.1	IMS1	2-isopropylmalate synthase 1	56.311	19	9	48	2	158.73			6	metabolic process		catalytic activity	Pf00682, Pf08502	Biosynthesis of amino acids; Biosynthesis of secondary metabolites; Metabolic pathways; Valine, leucine and isoleucine biosynthesis; 2-Oxocarboxylic acid metabolism; Pyruvate metabolism	GO:0009098, GO:0019752, GO:0046912, GO:0009507, GO:0009941, GO:0003852
AT1G74050.1	AT1G74050	Ribosomal protein L6 family protein	23.643	23	4	9	2	32.27	Nonsense Mediated Decay (NMD) independent of the Exon Junction Complex (EJC); Nonsense Mediated Decay (NMD) enhanced by the Exon Junction Complex (EJC); Formation of a pool of free 40S subunits; GTP hydrolysis and joining of the 60S ribosomal subunit; L13a-mediated translational silencing of Ceruloplasmin expression; SRP-dependent cotranslational protein targeting to membrane		13	cell organization and biogenesis;metabolic process	cytoplasm;cytosol;membrane;ribosome	RNA binding;structural molecule activity	Pf01159, Pf03868	Ribosome	GO:0005737, GO:0002181, GO:0009506, GO:0003729, GO:0022625, GO:0003735, GO:0005739, GO:0000027, GO:0003723
AT1G74070.1	AT1G74070	Cyclophilin-like peptidyl-prolyl cis-trans isomerase family protein	8.273	10	3	12	3	29.2			0	metabolic process		catalytic activity	Pf00160		GO:0009059, GO:0044550, GO:1901566, GO:0009767, GO:0043412, GO:0009507, GO:0019538, GO:0009409, GO:0009642, GO:0003755, GO:0016070, GO:0009416, GO:0044271, GO:0005739, GO:0044272, GO:0043436
AT1G74230.1	GR-RBP5	glycine-rich RNA-binding protein 5	12.119	8	2	39	2	134.02			1	metabolic process	mitochondrion;nucleus	DNA binding;metal ion binding;nucleotide binding;protein binding;RNA binding	Pf00076, Pf13893, Pf14259	Spliceosome	GO:0043621, GO:0005737, GO:0005515, GO:0080156, GO:0005634, GO:0003697, GO:0003729, GO:0005507, GO:0005829, GO:0016554, GO:0042803, GO:0005739, GO:0005524, GO:0003723
AT1G74260.1	PUR4	purine biosynthesis 4	67.191	11	11	54	11	193.14	Purine ribonucleoside monophosphate biosynthesis		7	development;metabolic process	cytoplasm;mitochondrion	catalytic activity;metal ion binding;nucleotide binding	Pf00586, Pf02769, Pf13507	Metabolic pathways; Biosynthesis of secondary metabolites; Purine metabolism	GO:0004642, GO:0009555, GO:0005737, GO:0006164, GO:0009570, GO:0055046, GO:0009507, GO:0005739, GO:0005524
AT1G74470.1	AT1G74470	Pyridine nucleotide-disulphide oxidoreductase family protein	21.64	11	3	10	3	46.02			4	metabolic process	membrane	catalytic activity;protein binding		Terpenoid backbone biosynthesis; Biosynthesis of secondary metabolites; Porphyrin and chlorophyll metabolism; Metabolic pathways	GO:0045550, GO:0005737, GO:0009534, GO:0005515, GO:0010189, GO:0009507, GO:0015995, GO:0009941, GO:0009535, GO:0005739, GO:0102067
AT1G74560.3	NRP1	NAP1-related protein 1	39.936	36	7	39	4	129.97			0	cell differentiation;cell organization and biogenesis;cell proliferation;metabolic process;response to stimulus	cytoplasm;cytosol;nucleus	DNA binding;protein binding	Pf00956		GO:0030154, GO:0003682, GO:0042393, GO:0005737, GO:0010311, GO:0016444, GO:0005634, GO:0000724, GO:0051301, GO:0000785, GO:0006334
AT1G74640.1	AT1G74640	alpha/beta-Hydrolases superfamily protein	29.809	20	4	35	4	128.15			0		membrane;nucleus	catalytic activity	Pf00561, Pf12697		GO:0003674, GO:0048573, GO:0046394, GO:0010468, GO:0043933, GO:0009620, GO:0019219, GO:0009941, GO:0009507, GO:0009535, GO:0009642, GO:0006979, GO:0042440
AT1G74880.1	NDH-O; NdhO	NAD(P)H:plastoquinone dehydrogenase complex subunit O	19.453	15	2	13	2	50.56			0	cell organization and biogenesis;metabolic process;transport	membrane	catalytic activity	Pf11910		GO:0010598, GO:0016655, GO:0009507, GO:0009535, GO:0005886, GO:0005739
AT1G74910.1	AT1G74910	ADP-glucose pyrophosphorylase family protein	76.608	38	10	118	10	385.09			4	metabolic process;regulation of biological process;response to stimulus	cytoplasm;cytosol	catalytic activity;DNA binding;protein binding	Pf00132, Pf00483, Pf12804	Amino sugar and nucleotide sugar metabolism; Biosynthesis of secondary metabolites; Metabolic pathways; Fructose and mannose metabolism	GO:0005737, GO:2000082, GO:0016779, GO:0005515, GO:0046686, GO:0009058, GO:0005777, GO:0000976
AT1G74920.1	ALDH10A8	aldehyde dehydrogenase 10A8	53.327	28	8	69	7	254.93	Carnitine synthesis		6	metabolic process;response to stimulus	cytosol	catalytic activity	Pf00171	Metabolic pathways; Glycine, serine and threonine metabolism	GO:0047107, GO:0008802, GO:0005739, GO:0009505, GO:0009516, GO:0047105, GO:0009507, GO:0005829, GO:0009414, GO:0019285, GO:0009651, GO:0110095, GO:0019145
AT1G74960.2	FAB1	fatty acid biosynthesis 1	34.876	17	6	77	6	264.85			4	development;metabolic process;response to stimulus		catalytic activity	Pf00109, Pf02801	Metabolic pathways; Biotin metabolism; Fatty acid biosynthesis; Fatty acid metabolism	GO:0006636, GO:0009631, GO:0004315, GO:0009536, GO:0009570, GO:0009507, GO:0005829, GO:0005739, GO:0006633, GO:0009793
AT1G74970.1	RPS9	ribosomal protein S9	11.961	18	3	6	3	18.04			1	metabolic process	membrane;ribosome	RNA binding;structural molecule activity	Pf00380	Ribosome	GO:0005763, GO:0005739, GO:0009570, GO:0003729, GO:0009507, GO:0000312, GO:0009941, GO:0003735, GO:0006412, GO:0003723
AT1G75040.1	PR5	pathogenesis-related gene 5	48.194	49	9	55	9	173.99			0	defense response;regulation of biological process;response to stimulus	extracellular;vacuole		Pf00314		GO:0006952, GO:0048046, GO:0046686, GO:0009627, GO:0010224, GO:0000325, GO:0003729, GO:0099503, GO:0009615, GO:0005576, GO:0031540, GO:0009505, GO:0005739
AT1G75280.1	AT1G75280	NmrA-like negative transcriptional regulator family protein	36.321	25	8	68	8	188.3			0	metabolic process;response to stimulus;transport	cytoplasm;membrane	catalytic activity	Pf00106, Pf01073, Pf01370, Pf02254, Pf03435, Pf05368, Pf08659, Pf13460		GO:0005737, GO:0005829, GO:0006979, GO:0005886, GO:0005739
AT1G75330.1	OTC	ornithine carbamoyltransferase	12.86	7	3	3	3	6.14	Urea cycle		8	metabolic process	cytosol	catalytic activity	Pf00185, Pf02729	Biosynthesis of secondary metabolites; Arginine biosynthesis; Biosynthesis of amino acids; Metabolic pathways	GO:0016597, GO:0004585, GO:0009570, GO:0009507, GO:0043231, GO:0019240, GO:0042450
AT1G75680.1	GH9B7	glycosyl hydrolase 9B7	16.707	8	4	22	4	55.1			0	cell organization and biogenesis;metabolic process	extracellular;membrane	catalytic activity	Pf00759		GO:0048589, GO:0009059, GO:0005576, GO:0009888, GO:0005886, GO:0005739, GO:0008810
AT1G75690.1	AT1G75690; LQY1	DnaJ/Hsp40 cysteine-rich domain superfamily protein	43.518	39	3	67	3	327.02			0	metabolic process	membrane	catalytic activity;metal ion binding;protein binding			GO:0003756, GO:0009534, GO:0010206, GO:0009570, GO:0009507, GO:0009535, GO:0005739
AT1G75950.1	SKP1	S phase kinase-associated protein 1	10.384	18	2	17	2	56.7	Antigen processing: Ubiquitination & Proteasome degradation; Neddylation		9	cell organization and biogenesis;development;metabolic process;regulation of biological process;response to stimulus	cytoplasm;cytoskeleton;cytosol;membrane;nucleus	catalytic activity;protein binding	Pf01466, Pf03931	Protein processing in endoplasmic reticulum; Ubiquitin mediated proteolysis	GO:0009524, GO:0045910, GO:0005819, GO:0005737, GO:0005515, GO:0000278, GO:0005634, GO:0097602, GO:0031146, GO:0000151, GO:0005829, GO:0019005, GO:0007140, GO:0005739, GO:0000226, GO:0006511
AT1G76020.1	AT1G76020	Thioredoxin superfamily protein	16.351	18	2	9	2	44.07			0		vacuole		Pf13462		GO:0009059, GO:0003674, GO:0019748, GO:0000325, GO:0006790, GO:0005576, GO:0032787, GO:0009505, GO:0044255
AT1G76080.1	CDSP32	chloroplastic drought-induced stress protein of 32 kD	18.181	13	4	58	4	149.85			0	cellular homeostasis;metabolic process;regulation of biological process;response to stimulus;transport		antioxidant activity;catalytic activity;protein binding	Pf00085, Pf13098		GO:0010286, GO:0005515, GO:0009570, GO:0045454, GO:0009507, GO:0009941, GO:0006979, GO:0009414, GO:0005739, GO:0042742
AT1G76140.1	AT1G76140	Prolyl oligopeptidase family protein	20.332	7	4	14	4	48.17			0	metabolic process	cytosol	catalytic activity	Pf00326, Pf02897		GO:0070012, GO:0051246, GO:0010468, GO:0048316, GO:0050793, GO:0009507, GO:0005829, GO:0009266, GO:0043170, GO:0016070, GO:0036211, GO:0005739, GO:0090567
AT1G76160.1	sks5	SKU5 similar 5	92.038	33	14	130	10	467.69			0	metabolic process	cytosol;extracellular	catalytic activity;metal ion binding	Pf00394, Pf07731, Pf07732		GO:0010817, GO:0044281, GO:0016491, GO:0009620, GO:0042546, GO:0033993, GO:0099503, GO:0051128, GO:0009506, GO:0022607, GO:0005576, GO:0006979, GO:0009755, GO:0009505, GO:0048646, GO:0071396, GO:0048046, GO:0071554, GO:0005507, GO:0098542
AT1G76180.1	ERD14	Dehydrin family protein	26.589	40	6	50	5	124.11			0	regulation of biological process;response to stimulus	cytosol;Golgi;membrane;nucleus	metal ion binding			GO:0009737, GO:0005634, GO:0003729, GO:0009507, GO:0016020, GO:0005829, GO:0009409, GO:0005886, GO:0005739, GO:0005509, GO:0009269
AT1G76450.1	AT1G76450	Photosystem II reaction center PsbP family protein	78.122	47	6	113	6	441.26			0	metabolic process	membrane	metal ion binding	Pf01789		GO:0009654, GO:0015994, GO:0009507, GO:0044271, GO:0044283, GO:0009579, GO:0009059, GO:0019898, GO:0008610, GO:0009543, GO:0019438, GO:0009416, GO:0042440, GO:0044255, GO:0015979, GO:1901362, GO:0009535, GO:0018130, GO:0005739, GO:0005509, GO:0031977
AT1G76680.2	OPR1	12-oxophytodienoate reductase 1	68.193	37	12	35	12	103.43			0	metabolic process;response to stimulus	cytoplasm;cytosol	catalytic activity;nucleotide binding	Pf00724		GO:0005737, GO:0010181, GO:0005515, GO:0005739, GO:0009611, GO:0006629, GO:0031408, GO:0009751, GO:0010150, GO:0005829, GO:0016629, GO:0071456, GO:0031407
AT1G77090.1	AT1G77090	Mog1/PsbP/DUF1795-like photosystem II reaction center PsbP family protein	46.234	37	7	81	7	286.53			0	metabolic process		metal ion binding	Pf01789		GO:0015979, GO:0009654, GO:0009534, GO:0019898, GO:0009579, GO:0009570, GO:0009507, GO:0005829, GO:0006790, GO:0009543, GO:0009416, GO:0005739, GO:0005509, GO:0031977
AT1G77490.1	TAPX	thylakoidal ascorbate peroxidase	54.314	26	9	89	7	277.38			2	metabolic process;regulation of biological process;response to stimulus	membrane	antioxidant activity;catalytic activity;metal ion binding	Pf00141	Ascorbate and aldarate metabolism; Glutathione metabolism	GO:0009631, GO:0034599, GO:0009534, GO:0005739, GO:0004601, GO:0020037, GO:0042744, GO:0071588, GO:0009579, GO:0009507, GO:0010019, GO:0009535, GO:0000302, GO:0016688
AT1G77510.1	PDIL1-2	PDI-like 1-2	88.628	41	16	153	12	499.51			1	cellular homeostasis;metabolic process;regulation of biological process;response to stimulus	endoplasmic reticulum;Golgi;membrane;organelle lumen	catalytic activity	Pf00085, Pf13098, Pf13848, Pf13899, Pf13905	Protein processing in endoplasmic reticulum	GO:0003756, GO:0005794, GO:0009644, GO:0005783, GO:0006457, GO:0010205, GO:0000325, GO:0009570, GO:0009507, GO:0099503, GO:0005886, GO:0005739, GO:0034976
AT1G77710.1	AT1G77710; CCP2	CONTAINS InterPro DOMAIN/s: Ubiquitin-like, Ufm1 (InterPro:IPR005375); Has 244 Blast hits to 244 proteins in 106 species: Archae - 0; Bacteria - 0; Metazoa - 149; Fungi - 0; Plants - 47; Viruses - 0; Other Eukaryotes - 48 (source: NCBI BLink).	6.162	25	2	3	2	6.37			0		cytoplasm;nucleus		Pf03671		GO:0005737, GO:0005515, GO:0005634, GO:0044281, GO:0005829
AT1G78060.1	AT1G78060	Glycosyl hydrolase family protein	33.85	14	7	25	7	80.35			0	metabolic process	extracellular	catalytic activity	Pf00933, Pf01915, Pf14310		GO:0009044, GO:0048046, GO:0045493, GO:0009506, GO:0009507, GO:0031222, GO:0009505, GO:0005739, GO:0046556
AT1G78140.1	AT1G78140	S-adenosyl-L-methionine-dependent methyltransferases superfamily protein	12.289	8	3	19	3	56.48			0	metabolic process		catalytic activity	Pf01209, Pf03141, Pf08241, Pf08242, Pf12847, Pf13489, Pf13649, Pf13659, Pf13847		GO:0008168, GO:0044281, GO:0009507, GO:0006721, GO:0065003, GO:0009416, GO:0010287, GO:0005739
AT1G78150.3	AT1G78150	unknown protein; FUNCTIONS IN: molecular_function unknown; INVOLVED IN: biological_process unknown; EXPRESSED IN: 23 plant structures; EXPRESSED DURING: 13 growth stages; BEST Arabidopsis thaliana protein match is: unknown protein (TAIR:AT1G35780.1).	12.382	10	2	3	2	12.2			0	metabolic process		catalytic activity	Pf13266		GO:0009507, GO:0022607, GO:0016070
AT1G78370.1	GSTU20	glutathione S-transferase TAU 20	41.066	30	9	126	8	338.36			1	metabolic process;regulation of biological process;response to stimulus	cytoplasm;cytosol;extracellular;nucleus	catalytic activity;protein binding	Pf00043, Pf02798, Pf13409, Pf13410, Pf13417, Pf14497	Glutathione metabolism	GO:0009407, GO:0004364, GO:0019899, GO:0005737, GO:0048046, GO:0005634, GO:0043295, GO:0009507, GO:0005829, GO:0006749, GO:0009629, GO:0005739, GO:2000030
AT1G78380.1	GSTU19	glutathione S-transferase TAU 19	17.796	19	5	26	4	55.13			1	cell communication;metabolic process;response to stimulus	cytoplasm;cytosol;Golgi;membrane	antioxidant activity;catalytic activity;protein binding	Pf00043, Pf02798, Pf13409, Pf13410, Pf13417, Pf14497	Glutathione metabolism	GO:0009407, GO:0004364, GO:0042631, GO:0005737, GO:0043295, GO:0000325, GO:0009570, GO:0006749, GO:0009507, GO:0005829, GO:0006979, GO:0005886, GO:0005739
AT1G78630.1	emb1473	Ribosomal protein L13 family protein	7.096	12	2	3	2	8.22			1	metabolic process;response to stimulus	ribosome	RNA binding;structural molecule activity	Pf00572	Ribosome	GO:0003735, GO:0009570, GO:0009579, GO:0003729, GO:0009941, GO:0017148, GO:0009507, GO:0022625, GO:0005840, GO:0005739, GO:0006412, GO:0009793
AT1G78680.1	GGH2	gamma-glutamyl hydrolase 2	45.622	29	8	59	8	169.58	Neutrophil degranulation		4	metabolic process	extracellular;vacuole	catalytic activity	Pf00117, Pf07722	Folate biosynthesis	GO:0005773, GO:0005615, GO:0034722, GO:0008242, GO:0000325, GO:0005576, GO:0046900, GO:0009505
AT1G78820.1	AT1G78820	D-mannose binding lectin protein with Apple-like carbohydrate-binding domain	102.346	30	10	213	5	805.19			0		extracellular;membrane		Pf00954, Pf01453		GO:0048046, GO:0005576, GO:0009416
AT1G78830.1	AT1G78830	Curculin-like (mannose-binding) lectin family protein	144.104	42	14	275	9	1061.63			0	response to stimulus	cytosol;extracellular;Golgi;membrane		Pf00954, Pf01453		GO:0003674, GO:0005794, GO:0048046, GO:0009506, GO:0099503, GO:0005576, GO:1990641, GO:0005886, GO:0009505, GO:0005739
AT1G78850.1	AT1G78850	D-mannose binding lectin protein with Apple-like carbohydrate-binding domain	93.913	34	14	199	14	707.11			0		cytosol;extracellular;Golgi;membrane		Pf01453		GO:0005794, GO:1904383, GO:0005539, GO:0048046, GO:0071456, GO:0000325, GO:0099503, GO:0005576, GO:0009505, GO:0005739
AT1G78900.1	VHA-A	vacuolar ATP synthase subunit A	304.943	67	32	592	32	2263.95	Insulin receptor recycling; ROS, RNS production in phagocytes; Transferrin endocytosis and recycling		13	cell organization and biogenesis;development;metabolic process;response to stimulus;transport	cytosol;extracellular;Golgi;membrane;mitochondrion;vacuole	catalytic activity;nucleotide binding;protein binding;transporter activity	Pf00006, Pf00306, Pf02874	Oxidative phosphorylation; Phagosome; Metabolic pathways	GO:0046961, GO:1902600, GO:0000325, GO:0009507, GO:0005774, GO:0009555, GO:0046933, GO:0002020, GO:0005794, GO:0005737, GO:0005773, GO:0009506, GO:0005829, GO:0009505, GO:0009941, GO:0033180, GO:0007030, GO:0005886, GO:0005739
AT1G79040.1	PSBR	photosystem II subunit R	50.293	31	3	75	3	349.73			2	cell organization and biogenesis;metabolic process;response to stimulus	membrane	protein binding	Pf04725	Photosynthesis; Metabolic pathways	GO:0009654, GO:0009534, GO:0005515, GO:0009579, GO:0003729, GO:0009507, GO:0009535, GO:0005739, GO:0010270
AT1G79230.1	MST1	mercaptopyruvate sulfurtransferase 1	40.176	31	8	81	8	238.26			4		cytosol;mitochondrion	catalytic activity	Pf00581	Metabolic pathways; Sulfur metabolism; Sulfur relay system; Cysteine and methionine metabolism	GO:0016783, GO:0016784, GO:0009507, GO:0005829, GO:0004792, GO:0005739, GO:0009793
AT1G79340.1	MC4	metacaspase 4	43.314	23	7	92	5	297.02			0	defense response;metabolic process;regulation of biological process;response to stimulus	cytoplasm;cytosol;extracellular;membrane	catalytic activity;protein binding	Pf00656		GO:0004197, GO:0005737, GO:0043068, GO:0005634, GO:0016540, GO:0008234, GO:0009506, GO:0006508, GO:0005829, GO:0042802, GO:0005886, GO:0005739
AT1G79440.1	ALDH5F1	aldehyde dehydrogenase 5F1	94.117	34	12	84	12	350.68	Degradation of GABA		8	metabolic process;response to stimulus	mitochondrion;organelle lumen	catalytic activity;metal ion binding;nucleotide binding	Pf00171	Metabolic pathways; Butanoate metabolism; Alanine, aspartate and glutamate metabolism	GO:0072593, GO:0005759, GO:0006540, GO:0009507, GO:0051287, GO:0009450, GO:0004777, GO:0048825, GO:0009408, GO:1902074, GO:0005829, GO:0048366, GO:0009416, GO:0010492, GO:0009943, GO:0009570, GO:0005507, GO:0009409, GO:0005739
AT1G79500.5	AtkdsA1	Aldolase-type TIM barrel family protein	7.94	6	2	4	2	7.87			0	cell growth;cell organization and biogenesis;metabolic process	cytoplasm;cytosol	catalytic activity	Pf00793		GO:0005737, GO:0048868, GO:0008676, GO:0005829, GO:0046364, GO:0009860, GO:0010306
AT1G79550.2	PGK	phosphoglycerate kinase	128.19	43	14	274	11	1114.5	Glycolysis; Gluconeogenesis		11	metabolic process;response to stimulus	cytoplasm;cytosol;extracellular;Golgi;membrane;nucleus	catalytic activity;nucleotide binding	Pf00162	Glycolysis / Gluconeogenesis; Carbon fixation in photosynthetic organisms; Carbon metabolism; Biosynthesis of secondary metabolites; Metabolic pathways; Biosynthesis of amino acids	GO:0009749, GO:0005634, GO:0000325, GO:0002237, GO:0043531, GO:0009408, GO:0005737, GO:0009506, GO:0005829, GO:0006094, GO:0009416, GO:0004672, GO:0048046, GO:0006096, GO:0009570, GO:0004618, GO:0005886, GO:0005739, GO:0005524
AT1G79720.1	AT1G79720	Eukaryotic aspartyl protease family protein	6.097	5	2	2	2	4.22			0	metabolic process	extracellular	catalytic activity	Pf00026, Pf14541, Pf14543		GO:0004190, GO:0048046, GO:0005576, GO:0040007
AT1G79850.1	RPS17	ribosomal protein S17	11.688	33	4	18	4	45.38			1	cell organization and biogenesis;metabolic process	ribosome	RNA binding;structural molecule activity	Pf00366	Ribosome	GO:0009534, GO:0009570, GO:0003729, GO:0000312, GO:0009941, GO:0009507, GO:0003735, GO:0005739, GO:0006412, GO:0032544
AT1G79870.1	AT1G79870	D-isomer specific 2-hydroxyacid dehydrogenase family protein	33.811	35	7	66	7	171.62	Glyoxylate metabolism and glycine degradation		8	metabolic process	cytoplasm;cytosol	catalytic activity;nucleotide binding	Pf00389, Pf02826	Glycine, serine and threonine metabolism; Carbon metabolism; Biosynthesis of secondary metabolites; Metabolic pathways; Glyoxylate and dicarboxylate metabolism	GO:0005737, GO:0051287, GO:0009854, GO:0030267, GO:0005829, GO:1901149, GO:0005739, GO:0047995, GO:0016618
AT1G79920.1	AT1G79920; Hsp70-15	Heat shock protein 70 (Hsp 70) family protein	100.917	27	17	79	17	235.68			0		cytoplasm;cytosol;membrane;nucleus	nucleotide binding	Pf00012, Pf02801		GO:0005737, GO:0006457, GO:0005634, GO:0009506, GO:0005829, GO:0005886, GO:0009505, GO:0005739
AT1G80030.3	AT1G80030	Molecular chaperone Hsp40/DnaJ family protein	9.337	4	2	14	2	40.03			0	metabolic process;response to stimulus	membrane	metal ion binding;nucleotide binding;protein binding	Pf00226, Pf00684, Pf01556		GO:0051082, GO:0005737, GO:0042026, GO:0006457, GO:0031072, GO:0051085, GO:0009507, GO:0009941, GO:0009535, GO:0005524, GO:0009408
AT1G80230.1	AT1G80230	Rubredoxin-like superfamily protein	17.343	30	3	18	2	76.7			2	metabolic process;transport	membrane;mitochondrion	catalytic activity;metal ion binding;transporter activity	Pf01215	Oxidative phosphorylation; Metabolic pathways	GO:0006123, GO:0004129, GO:0005739, GO:0005751
AT1G80380.2	AT1G80380	P-loop containing nucleoside triphosphate hydrolases superfamily protein	71.183	33	14	192	14	634.87			6	metabolic process	cytosol;nucleus	catalytic activity;nucleotide binding	Pf00485	Glyoxylate and dicarboxylate metabolism; Glycerolipid metabolism; Glycine, serine and threonine metabolism; Carbon metabolism; Biosynthesis of secondary metabolites; Metabolic pathways	GO:0005737, GO:0009853, GO:0016301, GO:0008887, GO:0005634, GO:0009570, GO:0009507, GO:0009941, GO:0005739, GO:0005524, GO:0009854
AT1G80460.1	NHO1	Actin-like ATPase superfamily protein	8.808	5	2	11	2	27.59	Triglyceride biosynthesis		7	defense response;metabolic process;response to stimulus	cytoplasm;cytosol;mitochondrion	catalytic activity;nucleotide binding	Pf00370, Pf02782	Glycerolipid metabolism; Metabolic pathways; Plant-pathogen interaction	GO:0009617, GO:0006641, GO:0006072, GO:0004370, GO:0010188, GO:0006071, GO:0019563, GO:0016310, GO:0005829, GO:0002237, GO:0046167, GO:0005739, GO:0042742
AT1G80480.1	PTAC17	plastid transcriptionally active 17	38.254	21	6	13	4	50.1			0		chromosome		Pf02492, Pf07683, Pf12846, Pf13401		GO:0003674, GO:1901566, GO:0005737, GO:1901401, GO:0042644, GO:0051173, GO:0048316, GO:0009570, GO:0006778, GO:0006351, GO:0009266, GO:0009507, GO:0009416
AT1G80560.1	IMD2	isopropylmalate dehydrogenase 2	51.516	30	8	77	5	276.99			6	metabolic process	cytoplasm;cytosol	catalytic activity;metal ion binding;nucleotide binding	Pf00180	Biosynthesis of secondary metabolites; 2-Oxocarboxylic acid metabolism; Biosynthesis of amino acids; C5-Branched dibasic acid metabolism; Metabolic pathways; Valine, leucine and isoleucine biosynthesis	GO:0070403, GO:0000287, GO:0009555, GO:0009098, GO:0009536, GO:0003862, GO:0009570, GO:0009507, GO:0009941, GO:0009553, GO:0005829, GO:0042803
AT1G80600.1	WIN1	HOPW1-1-interacting 1	80.856	42	13	84	13	300.23			5	defense response;metabolic process;response to stimulus	mitochondrion	catalytic activity;metal ion binding;protein binding	Pf00202	Biosynthesis of amino acids; 2-Oxocarboxylic acid metabolism; Metabolic pathways; Arginine biosynthesis; Biosynthesis of secondary metabolites	GO:0048364, GO:0005515, GO:0009570, GO:0005507, GO:0009507, GO:0006526, GO:0003992, GO:0080022, GO:0042802, GO:0005739, GO:0042742, GO:0030170
AT2G01140.1	AT2G01140; PDE345	Aldolase superfamily protein	55.949	44	11	92	8	271.33			8	metabolic process;response to stimulus	mitochondrion	catalytic activity	Pf00274	Carbon metabolism; Pentose phosphate pathway; Glycolysis / Gluconeogenesis; Fructose and mannose metabolism; Carbon fixation in photosynthetic organisms; Metabolic pathways; Biosynthesis of amino acids; Biosynthesis of secondary metabolites	GO:0009534, GO:0006098, GO:0006096, GO:0030388, GO:0009536, GO:0009570, GO:0009507, GO:0005829, GO:0006094, GO:0010287, GO:0005739, GO:0004332
AT2G01190.1	AT2G01190; PDE331	Octicosapeptide/Phox/Bem1p family protein	10.478	4	2	16	2	51.47			0		cytosol;nucleus	protein binding	Pf00564		GO:0009059, GO:0003674, GO:0005634, GO:0009723, GO:0036211
AT2G01210.1	AT2G01210	Leucine-rich repeat protein kinase family protein	5.325	2	2	18	2	17.52			0	cell division;metabolic process;regulation of biological process;response to stimulus	membrane	catalytic activity;nucleotide binding;protein binding	Pf00069, Pf07714, Pf08263, Pf13855		GO:0005515, GO:0016301, GO:0004674, GO:0010069, GO:0090406, GO:0099503, GO:0009570, GO:0009507, GO:0005576, GO:0010070, GO:0005886, GO:0009505, GO:0005524, GO:0046777
AT2G01250.1	AT2G01250	Ribosomal protein L30/L7 family protein	22.419	19	4	13	2	38.96	Nonsense Mediated Decay (NMD) independent of the Exon Junction Complex (EJC); Nonsense Mediated Decay (NMD) enhanced by the Exon Junction Complex (EJC); Formation of a pool of free 40S subunits; GTP hydrolysis and joining of the 60S ribosomal subunit; L13a-mediated translational silencing of Ceruloplasmin expression; SRP-dependent cotranslational protein targeting to membrane		13	metabolic process	cytoplasm;cytosol;Golgi;membrane;ribosome;vacuole	RNA binding;structural molecule activity	Pf00327, Pf08079	Ribosome	GO:0005737, GO:0005773, GO:0005739, GO:0000463, GO:0000325, GO:0003729, GO:0009507, GO:0022625, GO:0022626, GO:0009505, GO:0003735, GO:0003723
AT2G01490.1	AT2G01490; PAHX	phytanoyl-CoA dioxygenase (PhyH) family protein	6.688	8	2	2	2	5.23			1	metabolic process	membrane	catalytic activity;metal ion binding	Pf05721	Peroxisome	GO:1901361, GO:1901565, GO:0009415, GO:0032787, GO:0006631, GO:0009651, GO:0048244, GO:0010494, GO:0019439
AT2G02500.1	ISPD	Nucleotide-diphospho-sugar transferases superfamily protein	23.254	17	4	16	4	47.9			3	metabolic process	cytoplasm	catalytic activity	Pf00483, Pf01128, Pf12804	Biosynthesis of secondary metabolites; Metabolic pathways; Terpenoid backbone biosynthesis	GO:0005737, GO:0019288, GO:0009536, GO:0009570, GO:0009507, GO:0050518
AT2G02740.1	WHY3	ssDNA-binding transcriptional regulator	37.71	28	6	51	6	182.13			0	defense response;metabolic process;regulation of biological process;response to stimulus	chromosome;nucleus	DNA binding;RNA binding	Pf08536		GO:0003677, GO:0006952, GO:0006281, GO:0042644, GO:0003697, GO:0003729, GO:0009570, GO:0009507, GO:0006355, GO:0005739
AT2G03510.1	AT2G03510	SPFH/Band 7/PHB domain-containing membrane-associated protein family	8.417	7	2	3	2	9.38	ABC-family proteins mediated transport		2	metabolic process;regulation of biological process;response to stimulus	endoplasmic reticulum;Golgi;membrane;nucleus	protein binding	Pf01145		GO:0005794, GO:0031625, GO:0005783, GO:0015485, GO:0005634, GO:0009506, GO:0000325, GO:0005789, GO:0005739, GO:0032933, GO:0005730
AT2G03680.1	SPR1	spiral1	10.137	23	2	6	2	24.35			0	cell growth;cell organization and biogenesis;response to stimulus	cytoplasm;cytoskeleton				GO:0009524, GO:0003674, GO:0009574, GO:0071472, GO:0051211, GO:0043622, GO:0055028, GO:0010005, GO:0009826, GO:0005876, GO:0005829, GO:0005739
AT2G03870.2	AT2G03870; EMB2816	Small nuclear ribonucleoprotein family protein	10.555	25	2	4	2	11.77	mRNA decay by 5' to 3' exoribonuclease; mRNA Splicing - Major Pathway		8	metabolic process	cytoplasm;nucleus;spliceosomal complex	RNA binding	Pf01423	Spliceosome; RNA degradation	GO:0006396, GO:0003723, GO:0005634, GO:0097526, GO:1990726, GO:0071013, GO:0005688, GO:0005829, GO:0048580, GO:0036211, GO:0071004, GO:0005689
AT2G04030.1	CR88	Chaperone protein htpG family protein	256.517	51	31	378	27	1449.69			2	metabolic process;response to stimulus;transport	cytosol;membrane;mitochondrion	nucleotide binding;protein binding	Pf00183	Plant-pathogen interaction; Protein processing in endoplasmic reticulum	GO:0051082, GO:0050821, GO:0005515, GO:0010157, GO:0000325, GO:0009507, GO:0042803, GO:0009651, GO:0009793, GO:0032991, GO:0045037, GO:0009536, GO:0009414, GO:0009408, GO:0016887, GO:0006457, GO:0005829, GO:0034605, GO:0048471, GO:0009570, GO:0009941, GO:0005886, GO:0005739, GO:0009704, GO:0005524
AT2G04039.1	AT2G04039	unknown protein; FUNCTIONS IN: molecular_function unknown; LOCATED IN: chloroplast; EXPRESSED IN: 21 plant structures; EXPRESSED DURING: 13 growth stages; CONTAINS InterPro DOMAIN/s: Protein of unknown function DUF2996 (InterPro:IPR021374); Has 159 Blast hits to 159 proteins in 52 species: Archae - 0; Bacteria - 76; Metazoa - 0; Fungi - 0; Plants - 38; Viruses - 0; Other Eukaryotes - 45 (source: …	70.292	41	6	107	6	427.14			0		mitochondrion		Pf11210		GO:0003674, GO:0009579, GO:0009507, GO:0008150, GO:0005739
AT2G04700.1	AT2G04700	ferredoxin thioredoxin reductase catalytic beta chain family protein	16.589	32	6	53	6	116.83			0	metabolic process		catalytic activity;metal ion binding;protein binding	Pf02943		GO:0009055, GO:0051539, GO:0009570, GO:0009507, GO:0009941, GO:0009416, GO:0103012, GO:0016730
AT2G04780.2	FLA7	FASCICLIN-like arabinoogalactan 7	29.004	20	4	45	4	188.52			0		membrane		Pf02469		GO:0099503, GO:0016020, GO:0005886, GO:0005739
AT2G05710.1	ACO3	aconitase 3	119.7	27	18	150	15	545.43	Iron uptake and transport		9	metabolic process;response to stimulus	cytoplasm;cytosol;Golgi;membrane;mitochondrion	catalytic activity;metal ion binding;nucleotide binding;protein binding	Pf00330, Pf00694	2-Oxocarboxylic acid metabolism; Glyoxylate and dicarboxylate metabolism; Biosynthesis of amino acids; Citrate cycle (TCA cycle); Metabolic pathways; Biosynthesis of secondary metabolites; Carbon metabolism	GO:0005515, GO:0030350, GO:0000325, GO:0006101, GO:0009507, GO:0009737, GO:0051539, GO:0006099, GO:0005737, GO:0005739, GO:0005829, GO:0006102, GO:0006979, GO:0009505, GO:0047780, GO:0009570, GO:0005507, GO:0003994, GO:0090351, GO:0005524
AT2G05830.1	AT2G05830	NagB/RpiA/CoA transferase-like superfamily protein	19.466	17	5	16	5	39.65	Methionine salvage pathway		7	metabolic process;response to stimulus	cytoplasm;extracellular;nucleus	catalytic activity;nucleotide binding;RNA binding	Pf01008	Cysteine and methionine metabolism; Metabolic pathways	GO:0010035, GO:0019509, GO:0009506, GO:0046523, GO:0019538, GO:0022607, GO:0016070, GO:0005576, GO:0005739, GO:0010494, GO:0043436
AT2G05840.1	PAA2	20S proteasome subunit PAA2	35.071	37	7	78	3	232.15	Antigen processing: Ubiquitination & Proteasome degradation; Ub-specific processing proteases; Signaling by WNT; Cdc20:Phospho-APC/C mediated degradation of Cyclin A; Hedgehog 'on' state; Orc1 removal from chromatin; Regulation of DNA replication; TCF dependent signaling in response to WNT; UCH proteinases; Cross-presentation of soluble exogenous antigens (endosomes); Degradation of DVL; Removal …		44	metabolic process	cytoplasm;nucleus;proteasome;ribosome	catalytic activity;structural molecule activity	Pf00227, Pf10584	Proteasome	GO:0005737, GO:0019773, GO:0005839, GO:0005634, GO:0009507, GO:0005829, GO:0000502, GO:0022626, GO:0005739, GO:0006511
AT2G05920.1	AT2G05920	Subtilase family protein	78.19	17	7	56	7	259.1			0	metabolic process	cytosol;extracellular;Golgi	catalytic activity	Pf00082, Pf02225		GO:0048571, GO:0009793, GO:0048589, GO:0000910, GO:0048869, GO:0009059, GO:0009834, GO:0005794, GO:0048367, GO:0009506, GO:0009892, GO:0005576, GO:0009888, GO:0009505, GO:0071396, GO:1903046, GO:0004252, GO:0019538, GO:0005739, GO:0022622
AT2G05990.1	MOD1	NAD(P)-binding Rossmann-fold superfamily protein	118.084	36	10	180	10	908.25			4	metabolic process		catalytic activity;metal ion binding	Pf13561	Fatty acid biosynthesis; Fatty acid metabolism; Metabolic pathways; Biotin metabolism	GO:0016631, GO:0005835, GO:0009570, GO:0009579, GO:0009507, GO:0009941, GO:0005507, GO:0005739, GO:0006633, GO:0004318
AT2G06050.1	OPR3	oxophytodienoate-reductase 3	52.759	31	8	42	8	134.28			3	metabolic process;response to stimulus		catalytic activity;nucleotide binding	Pf00724	Biosynthesis of secondary metabolites; Metabolic pathways; alpha-Linolenic acid metabolism	GO:0009695, GO:0010181, GO:0009611, GO:0010193, GO:0031408, GO:0009620, GO:0048443, GO:0016629, GO:0005777
AT2G06850.1	XTH4	xyloglucan endotransglucosylase/hydrolase 4	46.591	32	8	89	8	272.87			0	cell growth;cell organization and biogenesis;metabolic process;response to stimulus	cytoplasm;extracellular;membrane	catalytic activity	Pf00722, Pf06955		GO:0009733, GO:0009834, GO:0030247, GO:0005737, GO:0004553, GO:0010089, GO:0009612, GO:0009506, GO:0010411, GO:0009826, GO:0016762, GO:0005576, GO:0009505, GO:0042546, GO:0005739, GO:0009645
AT2G07050.1	CAS1	cycloartenol synthase 1	8.972	4	2	2	2	6.3	Cholesterol biosynthesis		7	cell organization and biogenesis;development;metabolic process	vacuole	catalytic activity	Pf00432, Pf13243, Pf13249	Biosynthesis of secondary metabolites; Steroid biosynthesis; Metabolic pathways	GO:0016871, GO:0019745, GO:0009555, GO:0005773, GO:0000325, GO:0010027, GO:0005811, GO:0005739, GO:0016104
AT2G07698.1	AT2G07698	ATPase, F1 complex, alpha subunit protein	93.418	18	12	265	10	940.85			2	metabolic process;transport	Golgi;membrane;mitochondrion;vacuole	catalytic activity;metal ion binding;nucleotide binding;RNA binding;transporter activity	Pf00006, Pf00306, Pf02874, Pf09378, Pf10325	Metabolic pathways; Oxidative phosphorylation	GO:0045261, GO:0043531, GO:0005773, GO:0046933, GO:0008270, GO:0008266, GO:0000325, GO:0015986, GO:0009941, GO:0009507, GO:0005886, GO:0005739, GO:0005524, GO:0005730
AT2G10940.1	AT2G10940	Bifunctional inhibitor/lipid-transfer protein/seed storage 2S albumin superfamily protein	13.314	8	2	34	2	121.7			0	transport	extracellular;membrane		Pf00234, Pf14547		GO:0048046, GO:0009506, GO:0099503, GO:0009507, GO:0009535, GO:0009642, GO:0005886, GO:0005739
AT2G13360.2	AGT	alanine:glyoxylate aminotransferase	187.973	54	14	315	14	1364.1	Glyoxylate metabolism and glycine degradation		10	metabolic process	extracellular;membrane	catalytic activity	Pf00266	Biosynthesis of secondary metabolites; Alanine, aspartate and glutamate metabolism; Glycine, serine and threonine metabolism; Metabolic pathways; Peroxisome; Glyoxylate and dicarboxylate metabolism; Carbon metabolism	GO:0009853, GO:0048046, GO:0019265, GO:0009570, GO:0050281, GO:0003729, GO:0005829, GO:0008453, GO:0004760, GO:0009507, GO:0005886, GO:0005777, GO:0005739
AT2G13560.1	NAD-ME1	NAD-dependent malic enzyme 1	61.945	18	8	50	8	202.09			4	metabolic process;response to stimulus	mitochondrion	catalytic activity;metal ion binding;nucleotide binding;protein binding	Pf00390, Pf03949	Pyruvate metabolism; Metabolic pathways; Carbon fixation in photosynthetic organisms; Carbon metabolism	GO:0005739, GO:0005515, GO:0051287, GO:0004471, GO:0006090, GO:0050897, GO:0042803, GO:0006108, GO:0005524, GO:0008270
AT2G14170.1	ALDH6B2	aldehyde dehydrogenase 6B2	39.464	19	7	47	7	183.53	Branched-chain amino acid catabolism		9	metabolic process;response to stimulus	cytoplasm;mitochondrion	catalytic activity;metal ion binding	Pf00171	Carbon metabolism; Metabolic pathways; Inositol phosphate metabolism; Valine, leucine and isoleucine degradation; beta-Alanine metabolism; Propanoate metabolism	GO:0004491, GO:0018478, GO:0005507, GO:0009507, GO:0005829, GO:0006210, GO:0005739, GO:0006574
AT2G14260.1	PIP	proline iminopeptidase	13.676	9	3	13	3	42.77			1	metabolic process	cytoplasm;cytosol	catalytic activity	Pf00561, Pf12695, Pf12697	Arginine and proline metabolism	GO:0005737, GO:0004177, GO:1902074, GO:0099503, GO:0009507, GO:0005829, GO:0010038, GO:0009414, GO:0005739
AT2G14720.1	VSR4	vacuolar sorting receptor 4	6.748	4	2	7	2	19.02			0	transport	endosome;Golgi;membrane;vacuole	metal ion binding	Pf02225, Pf12662, Pf12947		GO:0006623, GO:0005794, GO:0000325, GO:0005768, GO:0005802, GO:0005739, GO:0005509, GO:0017119
AT2G15620.1	NIR1	nitrite reductase 1	91.324	31	14	47	14	144.41			1	metabolic process;response to stimulus;transport	cytosol;extracellular;membrane;mitochondrion	catalytic activity;metal ion binding	Pf01077, Pf03460	Nitrogen metabolism	GO:0048307, GO:0050421, GO:0042128, GO:0020037, GO:0048046, GO:0009570, GO:0010167, GO:0009507, GO:0005739
AT2G16600.1	ROC3	rotamase CYP 3	39.875	42	7	79	4	303.74	Neutrophil degranulation		3	metabolic process;regulation of biological process;response to stimulus	cytoplasm;cytosol;Golgi;membrane	catalytic activity	Pf00160		GO:0007165, GO:0005794, GO:0005737, GO:0005515, GO:0006457, GO:0009737, GO:0009506, GO:0009507, GO:0005829, GO:0003755, GO:0005886, GO:0009414, GO:0005739, GO:0016018, GO:0010494
AT2G17120.1	LYM2	lysm domain GPI-anchored protein 2 precursor	3.631	6	2	2	2	4.7			0	defense response;metabolic process;response to stimulus	membrane		Pf01476		GO:1901701, GO:0071396, GO:0005739, GO:0009751, GO:0009506, GO:0044281, GO:0016020, GO:0050832, GO:0002237, GO:0009755, GO:0005886, GO:0009966, GO:0031347, GO:0008061, GO:0042742
AT2G17190.1	AT2G17190	ubiquitin family protein	35.513	15	5	40	3	162.24	Cargo recognition for clathrin-mediated endocytosis		5		cytoplasm;cytosol;nucleus	protein binding	Pf00240, Pf00627, Pf11976, Pf14560	Protein processing in endoplasmic reticulum	GO:0031593, GO:0005515, GO:0005634, GO:0005829, GO:0005739, GO:0006511
AT2G17265.1	HSK	homoserine kinase	74.657	38	9	96	9	372.31			4	defense response;metabolic process;response to stimulus		catalytic activity;nucleotide binding	Pf00288, Pf08544	Biosynthesis of amino acids; Biosynthesis of secondary metabolites; Metabolic pathways; Glycine, serine and threonine metabolism	GO:0048573, GO:0009617, GO:0009086, GO:0009088, GO:0009570, GO:0009620, GO:0009507, GO:0004413
AT2G17340.1	AT2G17340	Uncharacterised conserved protein (UCP030210)	32.149	19	4	13	4	52.51			0		cytoplasm		Pf01937		GO:0004594, GO:0005737, GO:0005634, GO:0005829, GO:0005739, GO:0015937, GO:0005524
AT2G17390.1	AKR2B	ankyrin repeat-containing 2B	82.833	34	9	140	7	489.67			0	regulation of biological process;transport	cytoplasm;membrane;nucleus	protein binding	Pf00023, Pf12796, Pf13606, Pf13637, Pf13857		GO:0005515, GO:0005634, GO:0030941, GO:0005829, GO:0006355, GO:0045036, GO:0005739
AT2G17420.1	NTRA	NADPH-dependent thioredoxin reductase A	48.767	29	7	47	4	184.49			0	cell growth;cellular homeostasis;metabolic process;regulation of biological process;response to stimulus	cytoplasm;cytosol;organelle lumen	antioxidant activity;catalytic activity	Pf00070, Pf07992, Pf12831, Pf13738		GO:0009846, GO:0005737, GO:0051781, GO:0005759, GO:0048316, GO:0045454, GO:0009507, GO:0005829, GO:0019430, GO:0005739, GO:0004791
AT2G17840.1	ERD7	Senescence/dehydration-associated protein-related	26.541	20	6	12	6	36.23			1	response to stimulus	cytoplasm;membrane		Pf06911	Endocytosis	GO:0007623, GO:0003674, GO:0009644, GO:0009737, GO:0005634, GO:0009409, GO:0005886, GO:0009414, GO:0009651
AT2G18020.1	EMB2296	Ribosomal protein L2 family	30.788	17	4	10	4	36.45	Nonsense Mediated Decay (NMD) independent of the Exon Junction Complex (EJC); Nonsense Mediated Decay (NMD) enhanced by the Exon Junction Complex (EJC); Formation of a pool of free 40S subunits; GTP hydrolysis and joining of the 60S ribosomal subunit; L13a-mediated translational silencing of Ceruloplasmin expression; SRP-dependent cotranslational protein targeting to membrane		13	metabolic process	cytoplasm;cytosol;Golgi;membrane;ribosome;vacuole	protein binding;RNA binding;structural molecule activity	Pf00181, Pf03947	Ribosome	GO:0005737, GO:0005773, GO:0003735, GO:0005515, GO:0005730, GO:0003723, GO:0002181, GO:0003729, GO:0000325, GO:0022625, GO:0022626, GO:0005739, GO:0009793
AT2G18710.1	SCY1	SECY homolog 1	14.741	6	3	6	3	18.58			3	cell organization and biogenesis;transport	membrane	protein binding;transporter activity	Pf00344	Phagosome; Protein export; Protein processing in endoplasmic reticulum	GO:0005515, GO:0005048, GO:0006616, GO:0009507, GO:0008320, GO:0009535, GO:0010027
AT2G18960.1	HA1	H(+)-ATPase 1	40.258	14	9	22	9	75.82			1	metabolic process;regulation of biological process;response to stimulus;transport	Golgi;membrane;nucleus;vacuole	catalytic activity;metal ion binding;nucleotide binding;protein binding;transporter activity	Pf00122, Pf00690, Pf00702, Pf12710, Pf13246	Oxidative phosphorylation	GO:0000287, GO:0005794, GO:0016887, GO:0005515, GO:0009737, GO:1902600, GO:0008553, GO:0009506, GO:0000325, GO:0120029, GO:0016020, GO:0010119, GO:0005886, GO:0009414, GO:0051453, GO:1990069
AT2G19480.1	NAP1;2	nucleosome assembly protein 1;2	78.597	31	10	126	9	544.68			0	cell organization and biogenesis;metabolic process;response to stimulus	cytoplasm;cytosol;membrane;nucleus	DNA binding;protein binding	Pf00956		GO:0042393, GO:0003682, GO:0006281, GO:0005737, GO:0005515, GO:0016444, GO:0005634, GO:0009294, GO:0000724, GO:0005829, GO:0042802, GO:0000785, GO:0005739, GO:0006334
AT2G19520.1	FVE	Transducin family protein / WD-40 repeat family protein	17.508	8	2	7	2	32.44			0	cell differentiation;cell growth;cell organization and biogenesis;development;metabolic process;regulation of biological process;response to stimulus	cytoplasm;cytosol;nucleus	metal ion binding;protein binding	Pf00400, Pf12265		GO:0005515, GO:0005634, GO:1904629, GO:0035098, GO:0009908, GO:0046872, GO:0006281, GO:0080008, GO:0010224, GO:0006338, GO:0010090, GO:2000028, GO:0005737, GO:0009826, GO:0005829, GO:0000118, GO:0006355, GO:0042393, GO:0009965, GO:0009627, GO:0048510, GO:0005739, GO:0005730
AT2G19730.3	AT2G19730	Ribosomal L28e protein family	10.039	24	2	2	2	7.65	Nonsense Mediated Decay (NMD) independent of the Exon Junction Complex (EJC); Nonsense Mediated Decay (NMD) enhanced by the Exon Junction Complex (EJC); Formation of a pool of free 40S subunits; GTP hydrolysis and joining of the 60S ribosomal subunit; L13a-mediated translational silencing of Ceruloplasmin expression; SRP-dependent cotranslational protein targeting to membrane		13	metabolic process;response to stimulus	membrane;ribosome	structural molecule activity	Pf01778	Ribosome	GO:0005654, GO:0005737, GO:0005739, GO:0009965, GO:0005634, GO:0009506, GO:0003729, GO:0005886, GO:0009507, GO:0022625, GO:0022626, GO:0009505, GO:0009955, GO:0006412, GO:0005730
AT2G19760.1	PRF1	profilin 1	25.105	25	3	47	3	174.79			0	cell growth;cell organization and biogenesis;regulation of biological process	cytoplasm;cytoskeleton;cytosol;extracellular;membrane;nucleus	protein binding	Pf00235		GO:0009524, GO:0003785, GO:0005819, GO:0005737, GO:0008154, GO:0048527, GO:0005938, GO:0005730, GO:0005634, GO:0009506, GO:0009826, GO:0005886, GO:0005829, GO:0048366, GO:0042989, GO:0009505, GO:0005739, GO:0010229
AT2G19940.2	AT2G19940; AT2G31100	oxidoreductases, acting on the aldehyde or oxo group of donors, NAD or NADP as acceptor;copper ion binding	55.332	26	9	122	9	390.44			5	metabolic process;response to stimulus	cytoplasm;membrane	catalytic activity;metal ion binding;nucleotide binding;protein binding	Pf01113, Pf01118, Pf02774	Metabolic pathways; Arginine biosynthesis; Biosynthesis of secondary metabolites; Biosynthesis of amino acids; 2-Oxocarboxylic acid metabolism	GO:0009059, GO:0070401, GO:0005737, GO:0051287, GO:0006810, GO:0009570, GO:0005507, GO:0009507, GO:0006526, GO:0019538, GO:0016070, GO:0009888, GO:0044271, GO:0046983, GO:0003942, GO:0005730
AT2G20260.1	PSAE-2	photosystem I subunit E-2	57.973	57	7	173	5	667.01			2	metabolic process;response to stimulus	membrane	protein binding	Pf02427	Metabolic pathways; Photosynthesis	GO:0009534, GO:0044248, GO:1901575, GO:0009538, GO:0009579, GO:0015994, GO:0009941, GO:0009507, GO:0009409, GO:0009535, GO:0019538, GO:0009416, GO:0005739
AT2G20270.1	AT2G20270	Thioredoxin superfamily protein	54.577	51	6	102	6	416.51			0	cellular homeostasis;metabolic process;regulation of biological process;response to stimulus		catalytic activity;metal ion binding	Pf00462		GO:0034599, GO:0005737, GO:0009570, GO:0009507, GO:0005739
AT2G20360.1	AT2G20360	NAD(P)-binding Rossmann-fold superfamily protein	94.939	41	11	180	11	652.19	Complex I biogenesis		7	metabolic process;response to stimulus;transport	membrane;mitochondrion;organelle lumen	catalytic activity	Pf00106, Pf01073, Pf01370, Pf03435, Pf04321, Pf05368, Pf13460	Metabolic pathways; Oxidative phosphorylation	GO:0005747, GO:0044877, GO:0044281, GO:1901006, GO:0005739
AT2G20420.1	AT2G20420	ATP citrate lyase (ACL) family protein	48.027	31	10	77	10	208.14	Citric acid cycle (TCA cycle)		9	metabolic process;response to stimulus	Golgi;mitochondrion	catalytic activity;metal ion binding;nucleotide binding	Pf00549, Pf01071, Pf08442	Carbon metabolism; Biosynthesis of secondary metabolites; Citrate cycle (TCA cycle); Metabolic pathways; Propanoate metabolism	GO:0006104, GO:0042709, GO:0005507, GO:0006099, GO:0005739, GO:0004775, GO:0005524
AT2G20580.1	RPN1A	26S proteasome regulatory subunit S2 1A	41.725	9	6	44	6	139.07	Antigen processing: Ubiquitination & Proteasome degradation; Ub-specific processing proteases; Signaling by WNT; Cdc20:Phospho-APC/C mediated degradation of Cyclin A; Hedgehog 'on' state; Orc1 removal from chromatin; Regulation of DNA replication; TCF dependent signaling in response to WNT; UCH proteinases; Cross-presentation of soluble exogenous antigens (endosomes); Degradation of DVL; Removal …		46	defense response;metabolic process;regulation of biological process;response to stimulus	cytoplasm;cytosol;membrane;nucleus;proteasome	catalytic activity;enzyme regulator activity;protein binding	Pf01851	Proteasome	GO:0043130, GO:0042176, GO:0005737, GO:0030234, GO:0005515, GO:0005739, GO:0045087, GO:0005634, GO:0030163, GO:0009506, GO:0051726, GO:0005829, GO:0043161, GO:0000502, GO:0009751, GO:0008540, GO:0034515, GO:0006511
AT2G20610.1	SUR1	Tyrosine transaminase family protein	51.793	23	7	62	7	221.31	Phenylalanine and tyrosine catabolism		8	metabolic process;regulation of biological process	cytoplasm;membrane	catalytic activity	Pf00155, Pf01212	Tryptophan metabolism; Glucosinolate biosynthesis; 2-Oxocarboxylic acid metabolism; Biosynthesis of secondary metabolites	GO:0009684, GO:0019761, GO:0005737, GO:0005515, GO:0048830, GO:0016846, GO:0006572, GO:0001560, GO:0005829, GO:0050832, GO:0080108, GO:0004838, GO:0005739, GO:0030170
AT2G20630.2	PIA1	PP2C induced by AVRRPM1	10.592	12	3	10	2	30.56			0	metabolic process		catalytic activity;metal ion binding	Pf00481		GO:0035970, GO:0017018, GO:0004722, GO:0005739, GO:0010494
AT2G20890.1	PSB29	photosystem II reaction center PSB29 protein	35.545	28	9	97	9	284.07		Glucouse Sensing and Signaling in Arabidopsis	1	cell organization and biogenesis;metabolic process;regulation of biological process;response to stimulus;transport	membrane	protein binding	Pf11264		GO:0005515, GO:0009527, GO:0009507, GO:0010207, GO:0045037, GO:0010319, GO:2000070, GO:0009528, GO:0010027, GO:0009534, GO:0005739, GO:0050829, GO:0045038, GO:0009532, GO:0010182, GO:1903426, GO:0009570, GO:0015996, GO:0009941, GO:0009535, GO:0007186, GO:1902458
AT2G21160.1	AT2G21160	Translocon-associated protein (TRAP), alpha subunit	15.439	12	2	41	2	180.34			1	cell organization and biogenesis;transport	endoplasmic reticulum;extracellular;Golgi;membrane;vacuole		Pf03896	Protein processing in endoplasmic reticulum	GO:0003674, GO:0005794, GO:0005773, GO:0005783, GO:0000325, GO:0005576, GO:0009535, GO:0005886, GO:0008150, GO:0005739
AT2G21170.1	TIM	triosephosphate isomerase	184.023	67	17	341	16	1415.38	Glycolysis; Gluconeogenesis		13	cell organization and biogenesis;metabolic process;reproduction	cytosol;extracellular;mitochondrion	catalytic activity	Pf00121	Carbon fixation in photosynthetic organisms; Inositol phosphate metabolism; Fructose and mannose metabolism; Biosynthesis of secondary metabolites; Metabolic pathways; Biosynthesis of amino acids; Glycolysis / Gluconeogenesis; Carbon metabolism	GO:0019253, GO:0032504, GO:0005739, GO:0048046, GO:0006096, GO:0006642, GO:0009570, GO:0009579, GO:0019563, GO:0080022, GO:0009941, GO:0009507, GO:0006094, GO:0005829, GO:0009658, GO:0046166, GO:0004807
AT2G21280.1	SULA	NAD(P)-binding Rossmann-fold superfamily protein	14.123	10	3	20	3	24.87			0	cell organization and biogenesis;metabolic process	membrane	catalytic activity;protein binding	Pf01370, Pf05368, Pf07993, Pf08338, Pf13460		GO:0010020, GO:0009536, GO:0009507, GO:0009941, GO:0042803
AT2G21330.1	FBA1	fructose-bisphosphate aldolase 1	189.311	59	19	330	9	1387.78			8	metabolic process;response to stimulus	extracellular;ribosome	catalytic activity	Pf00274	Biosynthesis of amino acids; Glycolysis / Gluconeogenesis; Fructose and mannose metabolism; Carbon fixation in photosynthetic organisms; Metabolic pathways; Biosynthesis of secondary metabolites; Carbon metabolism; Pentose phosphate pathway	GO:0009534, GO:0006098, GO:0048046, GO:0006096, GO:0030388, GO:0009579, GO:0009570, GO:0009507, GO:0009941, GO:0005829, GO:0006094, GO:0010287, GO:0022626, GO:0005739, GO:0004332, GO:0031977
AT2G21370.1	XK-1	xylulose kinase-1	20.207	10	3	34	3	110.21			0	metabolic process	cytoplasm	catalytic activity;nucleotide binding	Pf00370, Pf02782		GO:0005737, GO:0009536, GO:0005975, GO:0016310, GO:0009507, GO:0005829, GO:0019150, GO:0005997, GO:0005524
AT2G21530.1	AT2G21530	SMAD/FHA domain-containing protein	47.811	35	5	104	5	387.55			0		membrane;nucleus	protein binding;RNA binding	Pf00498		GO:0005773, GO:0005515, GO:0009570, GO:0003729, GO:0009507, GO:0019538, GO:0009535, GO:0009416
AT2G21620.1	RD2	Adenine nucleotide alpha hydrolases-like superfamily protein	10.674	18	2	9	2	35.44			0	response to stimulus	cytoplasm;membrane	catalytic activity	Pf00582		GO:0005737, GO:0005773, GO:0005829, GO:0005886, GO:0009269
AT2G21660.1	CCR2; GRP7	cold, circadian rhythm, and rna binding 2	87.187	70	10	189	8	748.02			0	defense response;metabolic process;regulation of biological process;response to stimulus;transport	cytoplasm;cytosol;extracellular;mitochondrion;nucleus	DNA binding;protein binding;RNA binding	Pf00076, Pf13893, Pf14259		GO:0005515, GO:0005634, GO:0009507, GO:0010043, GO:0009651, GO:0050658, GO:0006406, GO:0007623, GO:0005615, GO:0010501, GO:0050688, GO:0003690, GO:0010228, GO:1990428, GO:0035197, GO:0009414, GO:0003723, GO:0005737, GO:0005773, GO:0032508, GO:0045087, GO:0009506, GO:0003729, GO:0003697, GO:0005829, GO:0006970, GO:0006858, GO:0000380, GO:0003727, GO:0009409, GO:0010119, GO:0035198, GO:0005777
AT2G22170.1	AT2G22170; PLAT2	Lipase/lipooxygenase, PLAT/LH2 family protein	37.03	28	4	24	3	87.82			0		endoplasmic reticulum;extracellular;membrane	protein binding	Pf01477		GO:0009059, GO:0048589, GO:0010035, GO:0005773, GO:0090558, GO:0009611, GO:0048316, GO:0099503, GO:0009579, GO:0014070, GO:0033993, GO:0005576, GO:0006979, GO:0010015, GO:0009832, GO:0098542, GO:0051301
AT2G22250.3	AAT	aspartate aminotransferase	17.889	9	4	6	4	18.07			8	metabolic process	cytosol	catalytic activity	Pf00155, Pf00266, Pf01041, Pf01212	Isoquinoline alkaloid biosynthesis; Phenylalanine metabolism; Biosynthesis of secondary metabolites; Tyrosine metabolism; Metabolic pathways; Biosynthesis of amino acids; Phenylalanine, tyrosine and tryptophan biosynthesis; Tropane, piperidine and pyridine alkaloid biosynthesis	GO:0009793, GO:0009095, GO:0009094, GO:0033854, GO:0009570, GO:0009507, GO:0004069, GO:0008483, GO:0033853, GO:0006520, GO:0030170
AT2G22780.1	PMDH1	peroxisomal NAD-malate dehydrogenase 1	41.1	16	5	96	4	394.11	Gluconeogenesis; Citric acid cycle (TCA cycle)		15	metabolic process;regulation of biological process	cytoplasm	catalytic activity;nucleotide binding	Pf00056, Pf01073, Pf01118, Pf02866	Metabolic pathways; Citrate cycle (TCA cycle); Pyruvate metabolism; Carbon metabolism; Cysteine and methionine metabolism; Glyoxylate and dicarboxylate metabolism; Carbon fixation in photosynthetic organisms; Biosynthesis of secondary metabolites	GO:0005737, GO:0031998, GO:0009507, GO:0030060, GO:0080093, GO:0005777, GO:0006108
AT2G23350.1	PAB4	poly(A) binding protein 4	64.086	24	14	129	13	378.38	Nonsense Mediated Decay (NMD) independent of the Exon Junction Complex (EJC); Nonsense Mediated Decay (NMD) enhanced by the Exon Junction Complex (EJC); L13a-mediated translational silencing of Ceruloplasmin expression		11	regulation of biological process;response to stimulus	cytoplasm;cytosol;nucleus	protein binding;RNA binding	Pf00076, Pf00658, Pf08777, Pf13893, Pf14259	RNA degradation; mRNA surveillance pathway; RNA transport	GO:0009793, GO:0009059, GO:0008143, GO:0005773, GO:0005515, GO:0008266, GO:0003743, GO:0005634, GO:1990904, GO:0003729, GO:0003730, GO:0005829, GO:0016070, GO:0036211, GO:0010494, GO:0043436
AT2G23600.1	ACL	acetone-cyanohydrin lyase	57.455	29	6	108	6	367.94			2	metabolic process	cytoplasm	catalytic activity	Pf00561, Pf12695, Pf12697	Biosynthesis of secondary metabolites; Indole alkaloid biosynthesis	GO:0005773, GO:0031408, GO:0005634, GO:0080032, GO:0016788, GO:0005829, GO:0009694, GO:0080031, GO:0009696, GO:1901847, GO:0080030
AT2G23610.1	MES3	methyl esterase 3	14.701	14	3	18	3	54.7			2		cytoplasm	catalytic activity	Pf00561, Pf12697	Indole alkaloid biosynthesis; Biosynthesis of secondary metabolites	GO:0005773, GO:0031408, GO:0005634, GO:0080032, GO:0016788, GO:0009694, GO:0080031, GO:0009696, GO:0080030
AT2G23820.2	AT2G23820	Metal-dependent phosphohydrolase	9.426	15	2	5	2	16.5			0		cytosol;nucleus	catalytic activity	Pf01966, Pf13023		GO:0016070, GO:0005634, GO:0002953
AT2G24020.1	AT2G24020	Uncharacterised BCR, YbaB family COG0718	20.565	21	3	54	2	206.5			0	transport	membrane	DNA binding;protein binding	Pf02575		GO:0003677, GO:0005622, GO:0005773, GO:0005515, GO:0045037, GO:0009570, GO:0009507, GO:0009941, GO:0009535
AT2G24200.2	AT2G24200; LAP1	Cytosol aminopeptidase family protein	191.095	54	18	286	12	1295.4			2	metabolic process;response to stimulus	cytoplasm;cytosol;vacuole	catalytic activity;metal ion binding	Pf00883, Pf02789	Metabolic pathways; Glutathione metabolism	GO:0070006, GO:0016805, GO:0005737, GO:0005773, GO:0004177, GO:0030145, GO:0008233, GO:0009570, GO:0005829, GO:0006508
AT2G24270.4	ALDH11A3	aldehyde dehydrogenase 11A3	84.639	32	12	242	12	809.98			0	metabolic process	cytoplasm	catalytic activity	Pf00171		GO:0008911, GO:0015994, GO:0009507, GO:0009266, GO:0044271, GO:0008886, GO:0005737, GO:0005773, GO:0005829, GO:0019438, GO:0009416, GO:1901566, GO:0010035, GO:0046148, GO:0010468, GO:1901362, GO:0065003, GO:0009409, GO:0018130, GO:0009269
AT2G24395.1	AT2G24395	chaperone protein dnaJ-related	6.079	13	2	4	2	9.95			0			protein binding			GO:0005575, GO:0042180, GO:0003674, GO:0044283, GO:0080090, GO:0015994, GO:0010556, GO:0019538, GO:0009266, GO:0031326, GO:0009416, GO:0044271
AT2G24820.1	TIC55-II	translocon at the inner envelope membrane of chloroplasts 55-II	6.229	4	2	5	2	18.15			0	metabolic process;transport	membrane	catalytic activity;metal ion binding	Pf00355, Pf08417		GO:0005773, GO:0009507, GO:0010277, GO:0009941, GO:0045036
AT2G24850.1	TAT3	tyrosine aminotransferase 3	15.195	9	2	3	2	14.47	Phenylalanine and tyrosine catabolism		14	metabolic process;response to stimulus	cytoplasm	catalytic activity	Pf00155, Pf00266, Pf01212	Tyrosine metabolism; Isoquinoline alkaloid biosynthesis; Phenylalanine, tyrosine and tryptophan biosynthesis; Tropane, piperidine and pyridine alkaloid biosynthesis; Metabolic pathways; Biosynthesis of amino acids; Cysteine and methionine metabolism; Biosynthesis of secondary metabolites; Phenylalanine metabolism; Ubiquinone and other terpenoid-quinone biosynthesis	GO:0005737, GO:0009753, GO:0009611, GO:0006572, GO:0005829, GO:0009058, GO:0004838, GO:0030170
AT2G24940.1	MAPR2	membrane-associated progesterone binding protein 2	28.34	38	4	61	4	225.14	Neutrophil degranulation		3		cytosol;extracellular;membrane;nucleus		Pf00173		GO:0005829, GO:0016020, GO:0012505, GO:0005773
AT2G25060.1	ENODL14	early nodulin-like protein 14	6.097	12	2	6	2	15.55			0	metabolic process	extracellular;membrane	metal ion binding	Pf02298		GO:0005773, GO:0009055, GO:0009506, GO:0099503, GO:0016020, GO:0005576, GO:0016070, GO:0005886
AT2G25070.1	AT2G25070	Protein phosphatase 2C family protein	9.296	10	3	10	3	27.72			0	metabolic process;response to stimulus	membrane;nucleus	catalytic activity;metal ion binding	Pf00481		GO:0006470, GO:0017018, GO:0005773, GO:0005634
AT2G25080.1	GPX1	glutathione peroxidase 1	61.017	39	8	143	5	548.77	Synthesis of 12-eicosatetraenoic acid derivatives		7	metabolic process;response to stimulus	membrane	antioxidant activity;catalytic activity	Pf00255, Pf00578, Pf08534	Arachidonic acid metabolism; Glutathione metabolism	GO:0009639, GO:0044281, GO:0009507, GO:0015994, GO:0009266, GO:0044271, GO:0009645, GO:0044248, GO:0047066, GO:0004602, GO:0005773, GO:0004601, GO:0019438, GO:0042440, GO:0006979, GO:1901565, GO:1901566, GO:1901362, GO:0009570, GO:0009941, GO:0065003, GO:0009535, GO:0018130
AT2G25430.1	AT2G25430	epsin N-terminal homology (ENTH) domain-containing protein / clathrin assembly protein-related	33.093	10	5	29	3	90.97			0	cell organization and biogenesis;transport	Golgi;membrane;nucleus	protein binding	Pf01417, Pf07651		GO:0005545, GO:0005773, GO:0005546, GO:0000149, GO:0030136, GO:0072583, GO:0032050, GO:0005905, GO:0006900
AT2G25950.1	AT2G25950	Protein of unknown function (DUF1000)	13.426	18	2	5	2	21.37			0		nucleus		Pf06201		GO:0008150, GO:0003674, GO:0005634
AT2G25970.1	AT2G25970	KH domain-containing protein	56.182	14	6	44	6	162.06	KSRP (KHSRP) binds and destabilizes mRNA		3		cytosol	RNA binding	Pf00013, Pf07650, Pf13014, Pf13083		GO:0003729, GO:0010468, GO:0005737, GO:0005773
AT2G26080.1	GLDP2	glycine decarboxylase P-protein 2	159.659	25	21	365	13	1250.29	Glycine degradation		9	metabolic process	extracellular;mitochondrion	catalytic activity;nucleotide binding	Pf02347	Biosynthesis of secondary metabolites; Glyoxylate and dicarboxylate metabolism; Carbon metabolism; Glycine, serine and threonine metabolism; Metabolic pathways	GO:0019464, GO:0005773, GO:0005739, GO:0003729, GO:0009507, GO:0009941, GO:0005829, GO:0016594, GO:0005960, GO:0004375, GO:0005524, GO:0030170
AT2G26340.1	AT2G26340	unknown protein; FUNCTIONS IN: molecular_function unknown; INVOLVED IN: biological_process unknown; LOCATED IN: chloroplast thylakoid membrane, chloroplast thylakoid lumen, chloroplast; EXPRESSED IN: 22 plant structures; EXPRESSED DURING: 13 growth stages; Has 38 Blast hits to 38 proteins in 13 species: Archae - 0; Bacteria - 0; Metazoa - 0; Fungi - 0; Plants - 38; Viruses - 0; Other Eukaryotes -…	10.194	9	2	6	2	17.32			0		membrane;nucleus				GO:0003674, GO:1901566, GO:0046148, GO:0005634, GO:0009507, GO:0065003, GO:0009535, GO:0009416, GO:0005777, GO:0044271, GO:0016114
AT2G26540.1	HEMD	uroporphyrinogen-III synthase family protein	49.794	36	6	42	6	153.13			3	metabolic process		catalytic activity	Pf02602	Metabolic pathways; Biosynthesis of secondary metabolites; Porphyrin and chlorophyll metabolism	GO:0006782, GO:0005777, GO:0009507, GO:0004852, GO:0015995, GO:0006780
AT2G26590.2	RPN13	regulatory particle non-ATPase 13	22.082	15	3	6	3	20.41	Ub-specific processing proteases; UCH proteinases		5	metabolic process;regulation of biological process	cytoplasm;nucleus;proteasome	enzyme regulator activity;protein binding	Pf04683		GO:0070628, GO:0061133, GO:0008541, GO:0005515
AT2G26730.1	AT2G26730	Leucine-rich repeat protein kinase family protein	14.456	6	2	10	2	46.2			0	metabolic process;regulation of biological process;response to stimulus	membrane	catalytic activity;nucleotide binding;protein binding	Pf00069, Pf07714, Pf08263, Pf13855		GO:0009059, GO:0006468, GO:0004672, GO:0005515, GO:0016049, GO:0000902, GO:0065003, GO:0009888, GO:0016070, GO:0005886, GO:0009832, GO:0005777, GO:0051301, GO:0043170
AT2G26930.1	CDPMEK	4-(cytidine 5'-phospho)-2-C-methyl-D-erithritol kinase	45.119	20	7	47	7	188.83			3	metabolic process		catalytic activity;nucleotide binding		Terpenoid backbone biosynthesis; Biosynthesis of secondary metabolites; Metabolic pathways	GO:0016114, GO:0009507, GO:0050515, GO:0019288
AT2G27020.1	PAG1	20S proteasome alpha subunit G1	14.802	17	4	26	4	64.22	Antigen processing: Ubiquitination & Proteasome degradation; Ub-specific processing proteases; Signaling by WNT; Cdc20:Phospho-APC/C mediated degradation of Cyclin A; Hedgehog 'on' state; Orc1 removal from chromatin; Regulation of DNA replication; TCF dependent signaling in response to WNT; UCH proteinases; Cross-presentation of soluble exogenous antigens (endosomes); Degradation of DVL; Removal …		44	metabolic process;response to stimulus	cytoplasm;cytosol;extracellular;membrane;nucleus;proteasome;vacuole	catalytic activity	Pf00227, Pf10584	Proteasome	GO:0019773, GO:0005773, GO:0005515, GO:0005839, GO:0005737, GO:0048046, GO:0005634, GO:0000325, GO:0005829, GO:0000502, GO:0005777, GO:0006511
AT2G27030.3	CAM5	calmodulin 5	46.239	35	5	101	5	400.35			0		cytoplasm;cytosol;membrane;nucleus	metal ion binding;protein binding	Pf00036, Pf08726, Pf12763, Pf13202, Pf13405, Pf13499, Pf13833, Pf14658		GO:0005737, GO:0005515, GO:0005634, GO:0000325, GO:0005829, GO:0009888, GO:0005886, GO:0005777, GO:0005509
AT2G27290.1	AT2G27290	Protein of unknown function (DUF1279)	7.77	16	3	9	3	19.62			0		membrane		Pf06916		GO:0003674, GO:1901566, GO:0009644, GO:1901362, GO:0009579, GO:0009507, GO:0006721, GO:0065003, GO:0009409, GO:0009535, GO:0006979, GO:0019438
AT2G27450.2	NLP1	nitrilase-like protein 1	3.408	7	2	2	2	4.71			2	metabolic process		catalytic activity	Pf00795	Arginine and proline metabolism; Metabolic pathways	GO:0005737, GO:0009446, GO:0033388, GO:0050126, GO:0006807
AT2G27500.1	AT2G27500	Glycosyl hydrolase superfamily protein	6.415	10	2	4	2	12.11			0	cell organization and biogenesis;defense response;metabolic process;response to stimulus	cytoplasm;extracellular;membrane;nucleus	catalytic activity	Pf00332, Pf13756		GO:0005737, GO:0042973, GO:0005634, GO:0005975, GO:0140547, GO:0005576, GO:0034407, GO:0005886
AT2G27680.1	AT2G27680	NAD(P)-linked oxidoreductase superfamily protein	36.878	23	6	41	6	142.91			0			catalytic activity	Pf00248		GO:0009059, GO:1901566, GO:0005777, GO:0009570, GO:0009507, GO:0009941, GO:0015994, GO:0065003, GO:0009416, GO:0009266, GO:0044271
AT2G27710.2	AT2G27710	60S acidic ribosomal protein family	92.677	69	6	192	4	938.53	Nonsense Mediated Decay (NMD) independent of the Exon Junction Complex (EJC); Nonsense Mediated Decay (NMD) enhanced by the Exon Junction Complex (EJC); Formation of a pool of free 40S subunits; GTP hydrolysis and joining of the 60S ribosomal subunit; L13a-mediated translational silencing of Ceruloplasmin expression; SRP-dependent cotranslational protein targeting to membrane		13	metabolic process;response to stimulus	cytosol;Golgi;membrane;nucleus;ribosome	structural molecule activity	Pf00428	Ribosome	GO:0002182, GO:0099503, GO:0009507, GO:0003729, GO:0022625, GO:0009409, GO:0022626, GO:0005777, GO:0005730
AT2G27720.1	AT2G27720	60S acidic ribosomal protein family	84.179	76	7	174	5	851.5	Nonsense Mediated Decay (NMD) independent of the Exon Junction Complex (EJC); Nonsense Mediated Decay (NMD) enhanced by the Exon Junction Complex (EJC); Formation of a pool of free 40S subunits; GTP hydrolysis and joining of the 60S ribosomal subunit; L13a-mediated translational silencing of Ceruloplasmin expression; SRP-dependent cotranslational protein targeting to membrane		13	metabolic process;response to stimulus	cytoplasm;cytosol;Golgi;membrane;nucleus;ribosome	structural molecule activity	Pf00428	Ribosome	GO:0005737, GO:0005634, GO:0099503, GO:0002182, GO:0003729, GO:0022625, GO:0022626, GO:0005777
AT2G27730.1	AT2G27730	copper ion binding	26.185	34	3	58	3	218.02			0	metabolic process	membrane;mitochondrion;vacuole	metal ion binding			GO:0005747, GO:0009853, GO:0000325, GO:0005507, GO:0045271, GO:0031966, GO:0005777, GO:0005739, GO:0005730
AT2G27820.1	PD1	prephenate dehydratase 1	14.586	8	3	26	2	56.19			4	metabolic process;response to stimulus	cytosol	catalytic activity	Pf00800	Phenylalanine, tyrosine and tryptophan biosynthesis; Metabolic pathways; Biosynthesis of secondary metabolites; Biosynthesis of amino acids	GO:0005737, GO:0009094, GO:0010244, GO:0006571, GO:0004664, GO:0009507, GO:0005829, GO:0047769
AT2G27860.1	AXS1	UDP-D-apiose/UDP-D-xylose synthase 1	82.971	47	14	139	3	484.62			2	cell organization and biogenesis;metabolic process	cytoplasm;cytosol;nucleus	catalytic activity;nucleotide binding	Pf01073, Pf01370, Pf03435, Pf07993	Amino sugar and nucleotide sugar metabolism; Metabolic pathways	GO:0048040, GO:0005794, GO:0005737, GO:0051287, GO:0009226, GO:0005829, GO:0005777, GO:0010494
AT2G28000.1	CPN60A	chaperonin-60alpha	218.209	50	27	602	26	2419.78			0	cell organization and biogenesis;metabolic process	cytoplasm;cytosol;extracellular;membrane;mitochondrion;ribosome	nucleotide binding;protein binding	Pf00118, Pf13723		GO:0050821, GO:0042026, GO:0005515, GO:0006457, GO:0048046, GO:0010319, GO:0005777, GO:0009570, GO:0009579, GO:0009507, GO:0009941, GO:0022626, GO:0009658, GO:0005739, GO:0009793
AT2G28190.1	CSD2	copper/zinc superoxide dismutase 2	63.717	41	4	92	4	394.64	Platelet degranulation ; Detoxification of Reactive Oxygen Species	Cadmium and glutathione	9	metabolic process;regulation of biological process;response to stimulus	extracellular	antioxidant activity;catalytic activity;metal ion binding	Pf00080	Peroxisome	GO:0071472, GO:0046688, GO:0009507, GO:0009651, GO:0009579, GO:0004784, GO:0035195, GO:0009416, GO:0071493, GO:0006979, GO:0071484, GO:0034599, GO:0048046, GO:0071329, GO:0009570, GO:0005507, GO:0010039, GO:0019430, GO:0071457
AT2G28470.1	BGAL8	beta-galactosidase 8	79.078	25	12	55	12	230.37			0	metabolic process	extracellular;vacuole	catalytic activity	Pf01301, Pf02140, Pf02449		GO:0030246, GO:0006629, GO:0019748, GO:0005773, GO:0071695, GO:1901362, GO:0060560, GO:0005975, GO:0005618, GO:0004565, GO:0005576, GO:0019438, GO:0009416, GO:0009505, GO:0048588
AT2G28605.1	AT2G28605	Photosystem II reaction center PsbP family protein	54.605	47	7	62	7	207.67			0	metabolic process		metal ion binding	Pf01789		GO:0015979, GO:0009654, GO:0019898, GO:0009579, GO:0009507, GO:0005509
AT2G28720.1	AT2G28720	Histone superfamily protein	7.005	13	2	4	2	10.07	Oxidative Stress Induced Senescence; Senescence-Associated Secretory Phenotype (SASP); Ub-specific processing proteases; Transcriptional regulation by small RNAs; Recruitment and ATM-mediated phosphorylation of repair and signaling proteins at DNA double strand breaks; Condensation of Prophase Chromosomes; PRC2 methylates histones and DNA		23		chromosome;nucleus	DNA binding;protein binding	Pf00125		GO:0003677, GO:0005634, GO:0030527, GO:0005777, GO:0044271, GO:0046982
AT2G28800.1	ALB3	63 kDa inner membrane family protein	7.286	6	2	11	2	41.26			1	cell organization and biogenesis;regulation of biological process;transport	membrane	protein binding;transporter activity	Pf02096	Protein export	GO:0015450, GO:0009534, GO:0005515, GO:0009507, GO:0051205, GO:0009535, GO:0005777, GO:0045038, GO:0032977, GO:0010027
AT2G28900.1	OEP16-1	outer plastid envelope protein 16-1	17.167	24	3	34	3	126.11			0	response to stimulus;transport	membrane;vacuole	protein binding;transporter activity	Pf02466		GO:0045037, GO:0009753, GO:0009611, GO:0009744, GO:0005515, GO:0009749, GO:0009527, GO:0009536, GO:0000325, GO:0003729, GO:0009507, GO:0009941, GO:0009409, GO:0009707, GO:0042803, GO:0005777, GO:0015171
AT2G28950.1	EXPA6	expansin A6	29.306	19	4	41	3	151.98			0	cell growth;cell organization and biogenesis	extracellular;membrane		Pf01357, Pf03330		GO:0009828, GO:0006949, GO:0009826, GO:0005576, GO:0009505, GO:0009664
AT2G29340.1	AT2G29340	NAD-dependent epimerase/dehydratase family protein	15.699	12	4	25	3	86.42			3	metabolic process		catalytic activity	Pf00106, Pf08659, Pf13561	Tropane, piperidine and pyridine alkaloid biosynthesis; Biosynthesis of secondary metabolites; Metabolic pathways	GO:0009617, GO:0009611, GO:0005777, GO:0033993, GO:0005829, GO:0044271
AT2G29360.1	AT2G29360	NAD(P)-binding Rossmann-fold superfamily protein	28.419	20	3	46	2	190.41			3	metabolic process		catalytic activity	Pf00106, Pf08659, Pf13561	Biosynthesis of secondary metabolites; Metabolic pathways; Tropane, piperidine and pyridine alkaloid biosynthesis	GO:0003674, GO:0044271, GO:0005739
AT2G29450.1	GSTU5	glutathione S-transferase tau 5	9.128	9	2	6	2	16.83			1	metabolic process;response to stimulus	cytoplasm;cytosol;membrane	catalytic activity;protein binding	Pf00043, Pf02798, Pf13409, Pf13417	Glutathione metabolism	GO:0009407, GO:0004364, GO:0005737, GO:0009506, GO:0043295, GO:0006749, GO:0005829, GO:0006979, GO:0005886, GO:0005777
AT2G29550.1	TUB7	tubulin beta-7 chain	147.948	40	16	321	2	1327.12	Neutrophil degranulation		4	cell organization and biogenesis;response to stimulus	cytoplasm;cytoskeleton;cytosol;Golgi;membrane;vacuole	catalytic activity;nucleotide binding;structural molecule activity	Pf00091, Pf03953, Pf10644	Phagosome	GO:0005794, GO:0005737, GO:0005773, GO:0000278, GO:0003924, GO:0005874, GO:0045298, GO:0005200, GO:0009506, GO:0003729, GO:0005829, GO:0007017, GO:0005886, GO:0009505, GO:0005777, GO:0000226, GO:0005525
AT2G29570.1	PCNA2	proliferating cell nuclear antigen 2	16.046	14	3	5	3	14.02	Removal of the Flap Intermediate; Translesion synthesis by REV1; Gap-filling DNA repair synthesis and ligation in GG-NER; Translesion synthesis by POLI; Recognition of DNA damage by PCNA-containing replication complex; Translesion synthesis by POLK; Termination of translesion DNA synthesis; Polymerase switching on the C-strand of the telomere; Removal of the Flap Intermediate from the C-strand; P…		44	metabolic process;regulation of biological process;response to stimulus	cytosol;nucleus	DNA binding;enzyme regulator activity;protein binding	Pf00705, Pf02747	Base excision repair; DNA replication; Mismatch repair; Nucleotide excision repair	GO:0043626, GO:0006272, GO:0006298, GO:0005515, GO:0006275, GO:0005634, GO:0042276, GO:0019985, GO:0030337
AT2G30050.1	AT2G30050	transducin family protein / WD-40 repeat family protein	32.627	32	5	19	4	52.89	COPII (Coat Protein 2) Mediated Vesicle Transport		10	cell organization and biogenesis;transport	cytoplasm;cytosol;endoplasmic reticulum;Golgi;nucleus	nucleotide binding;protein binding	Pf00400	Protein processing in endoplasmic reticulum; RNA transport	GO:0005643, GO:0005737, GO:0090114, GO:0031080, GO:0005635, GO:0006900, GO:0005198, GO:0006606, GO:0030127, GO:0005730
AT2G30110.1	UBA1	ubiquitin-activating enzyme 1	56.667	15	11	28	11	90.69	Synthesis of active ubiquitin: roles of E1 and E2 enzymes		5	metabolic process;response to stimulus	cytosol;membrane;nucleus	catalytic activity;nucleotide binding	Pf00899, Pf02134, Pf09358, Pf10585	Ubiquitin mediated proteolysis	GO:0051707, GO:0005737, GO:0005634, GO:0009506, GO:0006974, GO:0005829, GO:0004839, GO:0005777, GO:0004842, GO:0006511
AT2G30170.1	AT2G30170; PBCP	Protein phosphatase 2C family protein	7.614	7	2	5	2	13.55			0	cell organization and biogenesis;metabolic process;response to stimulus		catalytic activity;metal ion binding	Pf13672		GO:0006470, GO:0035970, GO:0017018, GO:0004722, GO:0009570, GO:0009507, GO:0071482, GO:0005739, GO:0010027
AT2G30200.1	AT2G30200; EMB3147	catalytics;transferases;[acyl-carrier-protein] S-malonyltransferases;binding	60.866	30	10	72	10	269.75	Mitochondrial Fatty Acid Beta-Oxidation		7	metabolic process	cytosol;mitochondrion	catalytic activity	Pf00698	Fatty acid metabolism; Fatty acid biosynthesis; Metabolic pathways	GO:0016740, GO:0004314, GO:0009570, GO:0009507, GO:0005777, GO:0005739, GO:0006633
AT2G30695.2	AT2G30695	FUNCTIONS IN: molecular_function unknown; INVOLVED IN: protein folding, protein transport; LOCATED IN: chloroplast; EXPRESSED IN: 23 plant structures; EXPRESSED DURING: 13 growth stages; CONTAINS InterPro DOMAIN/s: Trigger factor, ribosome-binding, bacterial (InterPro:IPR008881); Has 35333 Blast hits to 34131 proteins in 2444 species: Archae - 798; Bacteria - 22429; Metazoa - 974; Fungi - 991; Pl…	18.697	17	3	47	3	136.57			0	metabolic process;transport			Pf05697		GO:0015031, GO:0044183, GO:0006457, GO:0009570, GO:0051083, GO:0009507, GO:0043022, GO:0003755, GO:0043335, GO:0005777, GO:0061077
AT2G30860.1	GSTF9	glutathione S-transferase PHI 9	66.209	37	5	137	4	519.46			1	defense response;metabolic process;response to stimulus	cytoplasm;cytosol;extracellular;membrane;vacuole	antioxidant activity;catalytic activity;metal ion binding;protein binding	Pf00043, Pf02798, Pf13409, Pf13410, Pf13417	Glutathione metabolism	GO:0009407, GO:0046686, GO:0000325, GO:0009507, GO:0010043, GO:0009579, GO:0006749, GO:1901149, GO:0004602, GO:0004364, GO:0005737, GO:0009506, GO:0043295, GO:0005829, GO:0006952, GO:0048046, GO:0009570, GO:0005507, GO:0005886, GO:0005777
AT2G30870.1	GSTF10	glutathione S-transferase PHI 10	27.996	42	8	46	7	103.96			1	metabolic process;response to stimulus	cytoplasm;cytosol;extracellular;membrane;vacuole	catalytic activity;metal ion binding;protein binding	Pf00043, Pf02798, Pf13409, Pf13410, Pf13417, Pf14497	Glutathione metabolism	GO:0009407, GO:0004364, GO:0005737, GO:0009505, GO:0048046, GO:0043295, GO:0000325, GO:0005507, GO:0009507, GO:0005829, GO:0006749, GO:0005886, GO:0009414, GO:0005777
AT2G30930.1	AT2G30930	unknown protein; FUNCTIONS IN: molecular_function unknown; INVOLVED IN: biological_process unknown; LOCATED IN: chloroplast, plasma membrane, membrane; EXPRESSED IN: 24 plant structures; EXPRESSED DURING: 14 growth stages; BEST Arabidopsis thaliana protein match is: unknown protein (TAIR:AT1G06540.1); Has 194 Blast hits to 176 proteins in 78 species: Archae - 0; Bacteria - 101; Metazoa - 15; Fung…	41.579	40	4	49	4	237.67			0		membrane				GO:0048589, GO:0003674, GO:0030154, GO:0090558, GO:0033993, GO:0009507, GO:0010015, GO:0014070, GO:0005886, GO:0005777, GO:0042742
AT2G30950.1	VAR2	FtsH extracellular protease family	260.265	41	24	560	12	2223.23			0	cell organization and biogenesis;development;metabolic process;regulation of biological process;response to stimulus	membrane;mitochondrion	catalytic activity;metal ion binding;nucleotide binding	Pf00004, Pf01057, Pf01078, Pf01434, Pf01695, Pf05496, Pf06068, Pf06480, Pf07724, Pf07726, Pf07728, Pf13191, Pf13207, Pf13401		GO:0004222, GO:0072593, GO:0048564, GO:0009507, GO:0004176, GO:0010206, GO:0030163, GO:0009579, GO:0009658, GO:0010027, GO:0016887, GO:0009534, GO:0010205, GO:0006508, GO:0008237, GO:0009941, GO:0009535, GO:0005777, GO:0031977
AT2G30970.1	ASP1	aspartate aminotransferase 1	46.107	24	9	51	9	152.41			15	metabolic process;response to stimulus	mitochondrion;organelle lumen	catalytic activity;metal ion binding	Pf00155	Cysteine and methionine metabolism; Phenylalanine metabolism; Carbon metabolism; Carbon fixation in photosynthetic organisms; Tropane, piperidine and pyridine alkaloid biosynthesis; Alanine, aspartate and glutamate metabolism; Phenylalanine, tyrosine and tryptophan biosynthesis; Isoquinoline alkaloid biosynthesis; Biosynthesis of secondary metabolites; Biosynthesis of amino acids; Tyrosine metabo…	GO:0048589, GO:1901566, GO:0005739, GO:0006536, GO:0006103, GO:0005777, GO:0005507, GO:0005829, GO:0004069, GO:0009058, GO:0032787, GO:0044271, GO:0044255, GO:0006531, GO:0030170
AT2G31570.1	GPX2	glutathione peroxidase 2	25.638	39	8	105	5	233.6	Synthesis of 12-eicosatetraenoic acid derivatives		7	metabolic process;response to stimulus	cytoplasm;cytosol;membrane;mitochondrion;nucleus	antioxidant activity;catalytic activity;protein binding	Pf00255, Pf00578, Pf08534	Arachidonic acid metabolism; Glutathione metabolism	GO:0005737, GO:0005515, GO:0004601, GO:0010150, GO:0005634, GO:0032787, GO:0010494, GO:0005829, GO:0006351, GO:0006979, GO:0009416, GO:0005886, GO:0009414, GO:0005777, GO:1901149, GO:1901565, GO:0004602
AT2G31610.1	AT2G31610	Ribosomal protein S3 family protein	38.207	34	7	25	2	74.29	Nonsense Mediated Decay (NMD) independent of the Exon Junction Complex (EJC); Nonsense Mediated Decay (NMD) enhanced by the Exon Junction Complex (EJC); Ribosomal scanning and start codon recognition; Formation of a pool of free 40S subunits; GTP hydrolysis and joining of the 60S ribosomal subunit; L13a-mediated translational silencing of Ceruloplasmin expression; Formation of the ternary complex…		15	metabolic process;response to stimulus	cytoplasm;cytosol;Golgi;membrane;nucleus;ribosome;vacuole	catalytic activity;DNA binding;RNA binding;structural molecule activity	Pf00189, Pf07650	Ribosome	GO:0005634, GO:0009506, GO:0000325, GO:0003729, GO:0009507, GO:0022627, GO:0022626, GO:0005777, GO:0003735, GO:0006412
AT2G31670.1	AT2G31670	Stress responsive alpha-beta barrel domain protein	28.303	25	5	29	5	114.48			0		cytosol		Pf07876		GO:0003674, GO:0000910, GO:1901701, GO:1901566, GO:0071396, GO:0009753, GO:0009611, GO:1901362, GO:1903046, GO:0009570, GO:0009507, GO:1901605, GO:0009072, GO:0005777, GO:0005739, GO:0044272
AT2G31750.1	UGT74D1	UDP-glucosyl transferase 74D1	29.656	21	5	29	4	82.71			0	metabolic process		catalytic activity	Pf00201		GO:0009850, GO:0052638, GO:0005737, GO:0035251, GO:0009507, GO:0005829, GO:0008194, GO:0005777, GO:0016757
AT2G32060.1	AT2G32060	Ribosomal protein L7Ae/L30e/S12e/Gadd45 family protein	25.22	33	5	34	3	111.25	Nonsense Mediated Decay (NMD) independent of the Exon Junction Complex (EJC); Nonsense Mediated Decay (NMD) enhanced by the Exon Junction Complex (EJC); Ribosomal scanning and start codon recognition; Formation of a pool of free 40S subunits; GTP hydrolysis and joining of the 60S ribosomal subunit; L13a-mediated translational silencing of Ceruloplasmin expression; Formation of the ternary complex…		15	metabolic process	nucleus;ribosome	structural molecule activity	Pf01248	Ribosome	GO:0005634, GO:0022627, GO:0022626, GO:0005777, GO:0003735, GO:0006412
AT2G32080.1	PUR ALPHA-1	purin-rich alpha 1	35.928	28	7	60	7	182.69			0	metabolic process;regulation of biological process;response to stimulus	cytoplasm;nucleus	DNA binding;RNA binding	Pf04845		GO:0000977, GO:0005737, GO:0000981, GO:0006357, GO:0005634, GO:0003729, GO:0005777, GO:0032422
AT2G32090.1	AT2G32090	Lactoylglutathione lyase / glyoxalase I family protein	17.791	26	2	26	2	115.84			0	metabolic process	mitochondrion	catalytic activity	Pf00903, Pf12681, Pf13669		GO:0003674, GO:0005783, GO:0044248, GO:0005829, GO:0009642, GO:0005739, GO:1901565
AT2G32520.1	AT2G32520	alpha/beta-Hydrolases superfamily protein	7.698	11	3	5	3	9.31			2	metabolic process;response to stimulus	cytoplasm;cytosol	catalytic activity	Pf01738, Pf02230, Pf05448, Pf09752, Pf12695, Pf12697	Metabolic pathways; Biosynthesis of secondary metabolites	GO:0005783, GO:0005634, GO:0016747, GO:0016787, GO:0005829, GO:0009507, GO:0010043
AT2G32730.1	AT2G32730	26S proteasome regulatory complex, non-ATPase subcomplex, Rpn2/Psmd1 subunit	21.106	5	5	27	5	83.62	Antigen processing: Ubiquitination & Proteasome degradation; Ub-specific processing proteases; Signaling by WNT; Cdc20:Phospho-APC/C mediated degradation of Cyclin A; Hedgehog 'on' state; Orc1 removal from chromatin; Regulation of DNA replication; TCF dependent signaling in response to WNT; UCH proteinases; Cross-presentation of soluble exogenous antigens (endosomes); Degradation of DVL; Removal …		46	metabolic process;regulation of biological process	cytosol;nucleus;proteasome	catalytic activity;enzyme regulator activity	Pf01851, Pf13646	Proteasome	GO:0042176, GO:0030234, GO:0005783, GO:0005634, GO:0009507, GO:0043161, GO:0000502, GO:0008540, GO:0034515, GO:0006511
AT2G32810.1	BGAL9	beta galactosidase 9	23.043	9	5	8	5	24.57			0	metabolic process	cytosol;extracellular;membrane;vacuole	catalytic activity	Pf01301, Pf02140, Pf02449		GO:0030154, GO:0030246, GO:0005773, GO:0010468, GO:0005975, GO:0000325, GO:0005618, GO:0004565, GO:0065003, GO:0009888, GO:0005976, GO:0005576
AT2G32920.1	PDIL2-3	PDI-like 2-3	13.053	8	3	30	3	92.13			1	cellular homeostasis;metabolic process;regulation of biological process;response to stimulus	endoplasmic reticulum;Golgi;membrane;organelle lumen;vacuole	catalytic activity	Pf00085, Pf13098, Pf13848, Pf13899, Pf13905	Protein processing in endoplasmic reticulum	GO:0003756, GO:0005794, GO:0005783, GO:0000325, GO:0009507, GO:0005788, GO:0015035, GO:0034976
AT2G33040.1	ATP3	gamma subunit of Mt ATP synthase	82.937	44	10	176	10	684.11			2	metabolic process;transport	cytoplasm;Golgi;membrane;mitochondrion;nucleus	catalytic activity;metal ion binding;transporter activity	Pf00231	Oxidative phosphorylation; Metabolic pathways	GO:0005753, GO:0005737, GO:0005783, GO:0046933, GO:0008270, GO:0009505, GO:0005634, GO:0015986, GO:0009507, GO:0000275, GO:0005739, GO:0005730
AT2G33150.1	PKT3	peroxisomal 3-ketoacyl-CoA thiolase 3	77.706	26	8	142	8	628.87	Neutrophil degranulation; alpha-linolenic acid (ALA) metabolism; Beta-oxidation of very long chain fatty acids		18	cell organization and biogenesis;metabolic process;regulation of biological process;response to stimulus	cytosol;membrane;mitochondrion	catalytic activity	Pf00108, Pf02803	Biosynthesis of secondary metabolites; Fatty acid metabolism; Biosynthesis of unsaturated fatty acids; Peroxisome; alpha-Linolenic acid metabolism; Valine, leucine and isoleucine degradation; Fatty acid degradation; Metabolic pathways	GO:0010111, GO:0009695, GO:0005783, GO:0005515, GO:0009611, GO:0003988, GO:0000325, GO:0010124, GO:0009507, GO:0019395, GO:0009789, GO:0005777, GO:0005739, GO:0006635, GO:0005730
AT2G33210.1	HSP60-2	heat shock protein 60-2	75.523	32	14	126	6	393.09			1	defense response;metabolic process;response to stimulus;transport	cytoplasm;cytosol;membrane;mitochondrion	metal ion binding;nucleotide binding;protein binding	Pf00118	RNA degradation	GO:0042026, GO:0005783, GO:0006457, GO:0000325, GO:0009570, GO:0005507, GO:0009941, GO:0005829, GO:0005739, GO:0005524, GO:0003723
AT2G33340.1	MAC3B	MOS4-associated complex 3B	17.643	13	5	21	5	45.44	Dual incision in TC-NER; Gap-filling DNA repair synthesis and ligation in TC-NER; mRNA Splicing - Major Pathway; Formation of TC-NER Pre-Incision Complex		12	cell organization and biogenesis;defense response;metabolic process;response to stimulus	nucleus;spliceosomal complex	catalytic activity;metal ion binding;nucleotide binding;protein binding	Pf00400, Pf04564, Pf08606, Pf11789	Spliceosome; Ubiquitin mediated proteolysis	GO:0061630, GO:0080008, GO:0005737, GO:0005783, GO:0000398, GO:0000974, GO:0005634, GO:0009505, GO:0004842, GO:0071006, GO:0042742
AT2G33410.1	AT2G33410	RNA-binding (RRM/RBD/RNP motifs) family protein	16.511	8	2	25	2	102.63			1			RNA binding	Pf00076, Pf07292, Pf13893, Pf14259	mRNA surveillance pathway	GO:0018130, GO:0048827, GO:0051171, GO:0080090, GO:0005737, GO:0048507, GO:0005783, GO:0010468, GO:1901362, GO:0048316, GO:0003729, GO:0050793, GO:0031326, GO:0019438, GO:2000241, GO:0010629, GO:0044271
AT2G33430.1	DAL1	differentiation and greening-like 1	26.922	20	3	51	3	185.01			0	metabolic process		protein binding			GO:0005783, GO:0005515, GO:0005739, GO:0009657, GO:0002103, GO:0009507, GO:0046983, GO:0042803, GO:0080156
AT2G33530.1	scpl46	serine carboxypeptidase-like 46	36.443	19	7	37	7	105.5	Neutrophil degranulation		3	metabolic process	extracellular	catalytic activity	Pf00450		GO:0004185, GO:0005783, GO:0009505, GO:0009506, GO:0005576, GO:0008150
AT2G33800.1	AT2G33800; EMB3113	Ribosomal protein S5 family protein	5.442	5	2	11	2	28.97			1	cell organization and biogenesis;metabolic process;response to stimulus	membrane;nucleus;ribosome	RNA binding;structural molecule activity	Pf00333, Pf03719	Ribosome	GO:0005763, GO:0009534, GO:0005783, GO:0009955, GO:1901259, GO:0005634, GO:0009570, GO:0003729, GO:0009507, GO:0009579, GO:0009409, GO:0009535, GO:0003735, GO:0006412, GO:0032544
AT2G34160.1	AT2G34160	Alba DNA/RNA-binding protein	15.448	14	2	29	2	114.04			0		cytosol;nucleus		Pf01918		GO:0005783, GO:0006364, GO:0005634, GO:0003729, GO:0003723
AT2G34310.3	AT2G34310	unknown protein; FUNCTIONS IN: molecular_function unknown; INVOLVED IN: biological_process unknown; LOCATED IN: cellular_component unknown; EXPRESSED IN: 24 plant structures; EXPRESSED DURING: 13 growth stages; BEST Arabidopsis thaliana protein match is: unknown protein (TAIR:AT1G29530.1); Has 236 Blast hits to 216 proteins in 70 species: Archae - 0; Bacteria - 10; Metazoa - 74; Fungi - 47; Plant…	16.45	12	2	7	2	26.93			0		nucleus	nucleotide binding			GO:0003674, GO:0019752, GO:0005783, GO:0009737, GO:0005634
AT2G34430.1	LHB1B1	light-harvesting chlorophyll-protein complex II subunit B1	236.391	81	11	584	2	2765.35			2	metabolic process;response to stimulus	Golgi;membrane	protein binding	Pf00504	Photosynthesis - antenna proteins; Metabolic pathways	GO:0015979, GO:0009769, GO:0009534, GO:0005783, GO:0042651, GO:0009768, GO:0009579, GO:0009507, GO:0009941, GO:0009535, GO:0009416, GO:0016168
AT2G34460.1	AT2G34460	NAD(P)-binding Rossmann-fold superfamily protein	36.685	24	6	33	6	102.25			0	metabolic process	membrane;mitochondrion	catalytic activity	Pf01073, Pf01370, Pf02719, Pf04321, Pf05368, Pf13460		GO:0009534, GO:0005783, GO:0006810, GO:0009507, GO:0009941, GO:0009535, GO:0010287, GO:0009416
AT2G34480.1	AT2G34480	Ribosomal protein L18ae/LX family protein	8.63	16	4	12	4	22.33	Nonsense Mediated Decay (NMD) independent of the Exon Junction Complex (EJC); Nonsense Mediated Decay (NMD) enhanced by the Exon Junction Complex (EJC); Formation of a pool of free 40S subunits; GTP hydrolysis and joining of the 60S ribosomal subunit; L13a-mediated translational silencing of Ceruloplasmin expression; SRP-dependent cotranslational protein targeting to membrane		13	cell growth;cell organization and biogenesis;metabolic process	cytoplasm;cytosol;membrane;nucleus;ribosome	RNA binding;structural molecule activity	Pf01775	Ribosome	GO:0005737, GO:0005783, GO:0005634, GO:0003729, GO:0000325, GO:0022625, GO:0022626, GO:0003735, GO:0009860, GO:0006412, GO:0009793
AT2G34510.1	AT2G34510	Protein of unknown function, DUF642	9.93	6	2	4	2	9.82			0				Pf04862		GO:0009733, GO:0003674, GO:0005783, GO:0009735, GO:0033993, GO:0050793, GO:0006721, GO:0016020, GO:0009416, GO:0009755, GO:0040007, GO:0009505
AT2G34930.1	AT2G34930	disease resistance family protein / LRR family protein	25.559	9	7	26	7	61.64			0	defense response;regulation of biological process;response to stimulus		protein binding	Pf08263, Pf13855		GO:0007165, GO:0050832, GO:0005576, GO:0009505, GO:0002239
AT2G35010.2	TO1	thioredoxin O1	25.007	25	4	32	4	107.5			0	cellular homeostasis;metabolic process;regulation of biological process;response to stimulus;transport	mitochondrion;organelle lumen	antioxidant activity;catalytic activity	Pf00085, Pf06110, Pf13098, Pf13728, Pf13899		GO:0005783, GO:0005515, GO:0005759, GO:0009507, GO:0005829, GO:0080093, GO:0005739, GO:0016671
AT2G35040.1	AT2G35040	AICARFT/IMPCHase bienzyme family protein	37.69	17	6	22	6	75.84	Purine ribonucleoside monophosphate biosynthesis		4	metabolic process;response to stimulus		catalytic activity	Pf01808, Pf02142		GO:0004643, GO:0006189, GO:0010319, GO:0009536, GO:0009570, GO:0009507, GO:0005829, GO:0009409, GO:0003937
AT2G35120.1	AT2G35120	Single hybrid motif superfamily protein	6.119	13	2	6	2	9.31	Glycine degradation		8	metabolic process	mitochondrion	catalytic activity;nucleotide binding	Pf00364, Pf01597	Metabolic pathways; Biosynthesis of secondary metabolites; Glyoxylate and dicarboxylate metabolism; Glycine, serine and threonine metabolism	GO:0019464, GO:0005737, GO:0005739, GO:0009249, GO:0005960, GO:0005524
AT2G35370.1	GDCH	glycine decarboxylase complex H	44.701	54	5	83	2	345.63	Glycine degradation		8	metabolic process	mitochondrion;nucleus	catalytic activity	Pf01597	Glyoxylate and dicarboxylate metabolism; Glycine, serine and threonine metabolism; Biosynthesis of secondary metabolites; Metabolic pathways	GO:0019464, GO:0005737, GO:0009853, GO:0005783, GO:0005960, GO:0005634, GO:0009579, GO:0005829, GO:0009249, GO:0005739, GO:0004375
AT2G35410.1	AT2G35410	RNA-binding (RRM/RBD/RNP motifs) family protein	62.847	43	10	135	10	428.9			0			RNA binding	Pf00076, Pf13893, Pf14259		GO:0042180, GO:0005783, GO:0046394, GO:0005634, GO:0009507, GO:0016070, GO:0044271, GO:1990904, GO:0009579, GO:0098572, GO:0009723, GO:0003723, GO:0009059, GO:0005737, GO:0003729, GO:0019438, GO:0009416, GO:1901362, GO:0009570, GO:0019538, GO:0018130
AT2G35450.1	AT2G35450	catalytics;hydrolases	16.827	14	3	18	3	83.61			0		cytosol	catalytic activity	Pf04909		GO:0009507, GO:0008104, GO:0005737, GO:0019748
AT2G35490.1	AT2G35490	Plastid-lipid associated protein PAP / fibrillin family protein	66.521	28	9	127	9	422.44			0		membrane	catalytic activity;structural molecule activity	Pf04755		GO:0009534, GO:0005783, GO:0009753, GO:0009536, GO:0009579, GO:0009507, GO:0010117, GO:0009535, GO:0010287
AT2G35500.1	SKL2	shikimate kinase like 2	38.715	24	6	33	6	112.56			0	metabolic process		catalytic activity;metal ion binding	Pf01202, Pf04969		GO:0009507, GO:0009073
AT2G35830.2	AT2G35830	unknown protein; FUNCTIONS IN: molecular_function unknown; INVOLVED IN: biological_process unknown; LOCATED IN: cellular_component unknown; BEST Arabidopsis thaliana protein match is: unknown protein (TAIR:AT2G35810.1).	15.636	13	2	7	2	21.74			0	metabolic process		catalytic activity	Pf04115		GO:0004848, GO:0009416, GO:0005783
AT2G35840.1	AT2G35840	Sucrose-6F-phosphate phosphohydrolase family protein	3.32	3	2	2	2	3.91			1	metabolic process;response to stimulus	cytoplasm;cytosol;nucleus	catalytic activity;metal ion binding	Pf05116, Pf08282, Pf08472	Starch and sucrose metabolism	GO:0050307, GO:0000287, GO:0005737, GO:0005783, GO:0005634, GO:0009506, GO:0005829, GO:0005986
AT2G36160.1	AT2G36160	Ribosomal protein S11 family protein	12.063	16	2	8	2	27.58	Nonsense Mediated Decay (NMD) independent of the Exon Junction Complex (EJC); Ribosomal scanning and start codon recognition; Nonsense Mediated Decay (NMD) enhanced by the Exon Junction Complex (EJC); GTP hydrolysis and joining of the 60S ribosomal subunit; SRP-dependent cotranslational protein targeting to membrane; Major pathway of rRNA processing in the nucleolus and cytosol; Formation of a po…		18	cell organization and biogenesis;metabolic process	cytoplasm;cytosol;membrane;ribosome	protein binding;RNA binding;structural molecule activity	Pf00411	Ribosome	GO:0000462, GO:0005737, GO:0005515, GO:0005783, GO:0000028, GO:0009506, GO:0000325, GO:0003729, GO:0022627, GO:0022626, GO:0006412, GO:0003735, GO:0048027, GO:0070181
AT2G36250.1	FTSZ2-1	Tubulin/FtsZ family protein	94.653	26	7	150	3	609.06			0	cell division;cell organization and biogenesis	cytoplasm;membrane	catalytic activity;nucleotide binding;protein binding;structural molecule activity	Pf00091, Pf12327		GO:0043621, GO:0003924, GO:0009534, GO:0005515, GO:0010020, GO:0070938, GO:0009739, GO:0005737, GO:0005783, GO:0009570, GO:0009507, GO:0009535, GO:0005525
AT2G36460.1	AT2G36460; FBA6	Aldolase superfamily protein	155.738	71	18	201	9	820.35	Fructose catabolism; Glycolysis; Platelet degranulation ; Neutrophil degranulation; Gluconeogenesis		14	metabolic process;regulation of biological process;response to stimulus	cytoplasm;cytosol;membrane;mitochondrion;nucleus	catalytic activity;metal ion binding;protein binding	Pf00274		GO:0005737, GO:0006098, GO:0005783, GO:0005515, GO:0031930, GO:0006096, GO:0030388, GO:0009506, GO:0003729, GO:0005507, GO:0005829, GO:0006094, GO:1901149, GO:0005886, GO:0071456, GO:0005739, GO:0004332
AT2G36530.1	LOS2	Enolase	224.562	60	20	440	19	1815.6			6	metabolic process;regulation of biological process;response to stimulus	cytoplasm;cytosol;extracellular;membrane;mitochondrion;nucleus	catalytic activity;DNA binding;metal ion binding	Pf00113, Pf03952	Biosynthesis of secondary metabolites; Carbon metabolism; RNA degradation; Metabolic pathways; Glycolysis / Gluconeogenesis; Biosynthesis of amino acids	GO:0000287, GO:0005783, GO:0005515, GO:0005634, GO:0009507, GO:0003677, GO:0009737, GO:0005740, GO:0005737, GO:0009506, GO:0005829, GO:0009416, GO:0004634, GO:0048046, GO:0006096, GO:0005507, GO:0009409, GO:0000015, GO:0005886, GO:0005739
AT2G36880.1	MAT3	methionine adenosyltransferase 3	207.406	61	19	347	11	1362.39	Metabolism of ingested SeMet, Sec, MeSec into H2Se; Sulfur amino acid metabolism; Methylation		12	cell growth;cell organization and biogenesis;metabolic process	cytoplasm;cytosol;membrane;nucleus	catalytic activity;metal ion binding;nucleotide binding;protein binding	Pf00438, Pf02772, Pf02773	Cysteine and methionine metabolism; Biosynthesis of amino acids; Biosynthesis of secondary metabolites; Metabolic pathways	GO:0005737, GO:0006556, GO:0005783, GO:0005515, GO:0005634, GO:0004478, GO:0009506, GO:0005507, GO:0005829, GO:0009860
AT2G37040.1	PAL1	PHE ammonia lyase 1	41.878	18	8	20	6	57.68	Histidine catabolism		8	defense response;development;metabolic process;response to stimulus	cytoplasm	catalytic activity;protein binding	Pf00221	Phenylpropanoid biosynthesis; Metabolic pathways; Biosynthesis of secondary metabolites; Phenylalanine metabolism	GO:0006952, GO:0009555, GO:0005737, GO:0005515, GO:0009611, GO:0009819, GO:0009699, GO:0010224, GO:0046244, GO:0006979, GO:0046274, GO:0009800, GO:0045548
AT2G37220.1	AT2G37220	RNA-binding (RRM/RBD/RNP motifs) family protein	78.05	36	7	118	5	443.96			0	defense response;metabolic process;response to stimulus	membrane	RNA binding	Pf00076, Pf13893, Pf14259		GO:0009534, GO:0005783, GO:0009737, GO:0008266, GO:1901259, GO:0010319, GO:0045087, GO:0009570, GO:0003729, GO:0009507, GO:0009941, GO:0009579, GO:0009409, GO:0009535
AT2G37240.1	AT2G37240	Thioredoxin superfamily protein	7.087	11	3	4	3	9.14			0	metabolic process	extracellular	antioxidant activity;catalytic activity	Pf00578, Pf13911		GO:0044283, GO:0009889, GO:0071482, GO:0009507, GO:0005576, GO:0042440, GO:0009414, GO:0044255
AT2G37270.2	RPS5B	ribosomal protein 5B	26.446	18	4	25	4	87.16	Nonsense Mediated Decay (NMD) independent of the Exon Junction Complex (EJC); Nonsense Mediated Decay (NMD) enhanced by the Exon Junction Complex (EJC); Ribosomal scanning and start codon recognition; Formation of a pool of free 40S subunits; GTP hydrolysis and joining of the 60S ribosomal subunit; L13a-mediated translational silencing of Ceruloplasmin expression; Formation of the ternary complex…		15	cell organization and biogenesis;metabolic process;response to stimulus	cytosol;membrane;ribosome	RNA binding;structural molecule activity	Pf00177	Ribosome	GO:0030154, GO:0005737, GO:0005783, GO:0005840, GO:0000028, GO:0009506, GO:0000325, GO:0003729, GO:0009507, GO:0022627, GO:0016070, GO:0022626, GO:0009505, GO:0003735, GO:0006412, GO:0019843
AT2G37500.1	AT2G37500	arginine biosynthesis protein ArgJ family	10.692	12	3	17	3	40.24			5	metabolic process	mitochondrion	catalytic activity	Pf01960	2-Oxocarboxylic acid metabolism; Biosynthesis of amino acids; Arginine biosynthesis; Metabolic pathways; Biosynthesis of secondary metabolites	GO:0005737, GO:0004042, GO:0009570, GO:0009507, GO:0006526, GO:0005829, GO:0006592, GO:0004358, GO:0103045
AT2G37540.1	AT2G37540	NAD(P)-binding Rossmann-fold superfamily protein	9.544	20	2	2	2	7.97			0	cell growth;cell organization and biogenesis;metabolic process		catalytic activity	Pf00106, Pf08659		GO:0009860, GO:0005783
AT2G37550.2	AGD7	ARF-GAP domain 7	18.893	10	3	12	3	61.99	COPI-dependent Golgi-to-ER retrograde traffic		6	regulation of biological process;transport	cytosol;Golgi;nucleus	DNA binding;enzyme regulator activity;metal ion binding	Pf01412	Endocytosis	GO:0009059, GO:0005794, GO:0005783, GO:0009753, GO:0044281, GO:0009832, GO:0014070, GO:1901135, GO:0098542, GO:0010494
AT2G37640.1	EXP3	Barwin-like endoglucanases superfamily protein	33.782	19	3	18	2	86.05			0	cell growth;cell organization and biogenesis;response to stimulus	extracellular;membrane		Pf01357, Pf03330		GO:0009828, GO:0009739, GO:0009826, GO:0010114, GO:0005576, GO:0006949, GO:0009664
AT2G37660.1	AT2G37660	NAD(P)-binding Rossmann-fold superfamily protein	110.555	35	9	161	9	699.89			0	defense response;metabolic process;response to stimulus	extracellular	catalytic activity;metal ion binding	Pf01073, Pf01370, Pf02719, Pf05368, Pf13460		GO:0044283, GO:0009314, GO:0005783, GO:0016491, GO:0048046, GO:0009570, GO:0005507, GO:0006778, GO:0006351, GO:0009507, GO:0009579, GO:0042440, GO:0044255, GO:0009793
AT2G37970.1	SOUL-1	SOUL heme-binding family protein	6.018	10	2	12	2	26.54			0	regulation of biological process;response to stimulus	cytoplasm;cytosol;Golgi;membrane;vacuole		Pf04832		GO:0005794, GO:0005737, GO:0020037, GO:0005783, GO:0000325, GO:0005886, GO:0010017
AT2G38230.1	PDX1.1	pyridoxine biosynthesis 1.1	58.865	36	9	113	6	369.58			1	metabolic process	cytoplasm;cytosol	catalytic activity;nucleotide binding;protein binding	Pf00218, Pf01207, Pf01680	Vitamin B6 metabolism	GO:0042823, GO:0005737, GO:0005783, GO:0009507, GO:0005829, GO:0036381, GO:0042819, GO:0016843, GO:0006520, GO:0046982, GO:0008615
AT2G38270.1	CXIP2	CAX-interacting protein 2	96.576	51	11	164	11	660.65			0	cellular homeostasis;metabolic process;regulation of biological process;transport		catalytic activity;metal ion binding	Pf00462, Pf04908		GO:0006812, GO:0005515, GO:0005759, GO:0009570, GO:0009507
AT2G38540.1	LP1	lipid transfer protein 1	15.696	26	3	39	3	124.17			0	cell organization and biogenesis;transport	extracellular;membrane	protein binding	Pf00234, Pf14368		GO:0005794, GO:0009534, GO:0048046, GO:0006869, GO:0099503, GO:0005576, GO:0005886, GO:0009505, GO:0005516
AT2G38550.1	AT2G38550	Transmembrane proteins 14C	10.737	7	2	3	2	8.81			0		membrane;mitochondrion		Pf03647		GO:0005794, GO:0009536, GO:0019217, GO:0015908, GO:0009941, GO:0009507, GO:0015245, GO:0016020, GO:0031969, GO:0009706, GO:1905885, GO:0009793
AT2G39010.1	PIP2E	plasma membrane intrinsic protein 2E	8.385	7	2	12	2	35.81			0	response to stimulus;transport	membrane	transporter activity	Pf00230		GO:0006082, GO:0015250, GO:0009624, GO:0005794, GO:0009737, GO:0009639, GO:0005886, GO:0003729, GO:0009651, GO:0009409, GO:0006833, GO:0042538, GO:0044085, GO:0009414, GO:0055085, GO:0015267
AT2G39020.1	AT2G39020	Acyl-CoA N-acyltransferases (NAT) superfamily protein	8.426	12	2	11	2	37.96			0	metabolic process	cytoplasm	catalytic activity	Pf00583, Pf08445, Pf13302, Pf13420, Pf13508, Pf13673		GO:0008080, GO:0005737, GO:0043412, GO:0048229, GO:0033993, GO:0008610, GO:0005829, GO:0016070, GO:0044085, GO:0072330
AT2G39080.1	AT2G39080; EMB2799	NAD(P)-binding Rossmann-fold superfamily protein	27.43	20	6	31	6	89.78			0						GO:0006082, GO:0044248, GO:1901362, GO:0009570, GO:0015994, GO:0009507, GO:0019438, GO:0016070, GO:0018130, GO:0044271
AT2G39460.2	RPL23AA	ribosomal protein L23AA	15.491	23	3	9	3	33.42	Nonsense Mediated Decay (NMD) independent of the Exon Junction Complex (EJC); Nonsense Mediated Decay (NMD) enhanced by the Exon Junction Complex (EJC); Formation of a pool of free 40S subunits; GTP hydrolysis and joining of the 60S ribosomal subunit; L13a-mediated translational silencing of Ceruloplasmin expression; SRP-dependent cotranslational protein targeting to membrane		13	cell organization and biogenesis;metabolic process;response to stimulus	cytoplasm;cytosol;Golgi;ribosome	RNA binding;structural molecule activity	Pf00276, Pf03939	Ribosome	GO:0005794, GO:0009644, GO:0005737, GO:0003735, GO:0005730, GO:0009506, GO:0003729, GO:0022625, GO:0009409, GO:0006979, GO:0022626, GO:0009505, GO:0015934, GO:0006412, GO:0000027
AT2G39470.1	PPL2; PnsL1	PsbP-like protein 2	19.564	17	5	39	5	104.95			0	metabolic process;transport	membrane	metal ion binding	Pf01789		GO:0015979, GO:0009654, GO:0019898, GO:0009579, GO:0009507, GO:0009535, GO:0009543, GO:0005509
AT2G39730.1	RCA	rubisco activase	368.357	55	29	700	2	2985.77			0	defense response;regulation of biological process;response to stimulus	extracellular;membrane;nucleus	enzyme regulator activity;nucleotide binding	Pf00004, Pf06309		GO:0005634, GO:0009507, GO:0043531, GO:0010150, GO:0010319, GO:0009579, GO:0005794, GO:0016887, GO:0009753, GO:0046863, GO:0003729, GO:0009416, GO:0009505, GO:0030234, GO:0048046, GO:0009570, GO:0009941, GO:0009409, GO:0009535, GO:0005524
AT2G39770.2	CYT1	Glucose-1-phosphate adenylyltransferase family protein	28.928	16	5	40	5	143.73			4	defense response;metabolic process;response to stimulus	cytoplasm;cytosol;nucleus	catalytic activity;nucleotide binding;protein binding	Pf00132, Pf00483, Pf02348, Pf12804	Biosynthesis of secondary metabolites; Fructose and mannose metabolism; Metabolic pathways; Amino sugar and nucleotide sugar metabolism	GO:0005737, GO:0005515, GO:0009753, GO:0006486, GO:0010193, GO:0005634, GO:0009408, GO:0004475, GO:0000032, GO:0005829, GO:0019853, GO:0009651, GO:0060359, GO:0030244, GO:0042742, GO:0009298
AT2G39800.1	P5CS1	delta1-pyrroline-5-carboxylate synthase 1	25.38	11	6	14	6	32.12	Amino acid synthesis and interconversion (transamination)		7	development;metabolic process;response to stimulus	cytoplasm;membrane;mitochondrion	catalytic activity;nucleotide binding	Pf00696	Metabolic pathways; Biosynthesis of secondary metabolites; Biosynthesis of amino acids; Arginine and proline metabolism	GO:0055129, GO:0048364, GO:0009555, GO:0005794, GO:0005737, GO:0004350, GO:0006561, GO:0009737, GO:0010228, GO:0009507, GO:0009651, GO:0006979, GO:0042538, GO:0009414, GO:0005739, GO:0017084, GO:0004349, GO:0009269
AT2G39850.1	AT2G39850	Subtilisin-like serine endopeptidase family protein	23.372	11	4	13	4	46.75			0	metabolic process	extracellular	catalytic activity	Pf00082, Pf05922		GO:0004252, GO:0005576
AT2G39990.1	EIF2	eukaryotic translation initiation factor 2	78.533	50	9	94	9	371.76	Ribosomal scanning and start codon recognition; Formation of a pool of free 40S subunits; L13a-mediated translational silencing of Ceruloplasmin expression; Formation of the ternary complex, and subsequently, the 43S complex		9	metabolic process;response to stimulus	cytoplasm;cytosol;membrane;nucleus	protein binding;RNA binding	Pf01398, Pf13012	RNA transport	GO:0071541, GO:0005794, GO:0031369, GO:0005737, GO:0008237, GO:0006413, GO:0009744, GO:0005515, GO:0009846, GO:0003743, GO:0005634, GO:0009507, GO:0009793
AT2G40060.1	AT2G40060; CLC2	Clathrin light chain protein	10.054	10	3	7	3	18.63			0	transport	cytoplasm;cytoskeleton;membrane	protein binding;structural molecule activity	Pf01086		GO:0005794, GO:0006886, GO:0005737, GO:0005515, GO:0030130, GO:0030125, GO:0005886, GO:0072583, GO:0009941, GO:0030132, GO:0042802, GO:0005198, GO:0032050, GO:0009504
AT2G40100.1	LHCB4.3	light harvesting complex photosystem II	35.089	33	5	34	3	115.31			2	metabolic process;response to stimulus	membrane	metal ion binding	Pf00504	Photosynthesis - antenna proteins; Metabolic pathways	GO:0009765, GO:0005794, GO:0009534, GO:0009768, GO:0009579, GO:0009507, GO:0009535, GO:0009416, GO:0016168
AT2G40490.1	HEME2	Uroporphyrinogen decarboxylase	142.129	51	14	193	14	760.85	Heme biosynthesis		6	metabolic process;response to stimulus	cytosol	catalytic activity	Pf01208, Pf12876	Porphyrin and chlorophyll metabolism; Biosynthesis of secondary metabolites; Metabolic pathways	GO:0009059, GO:0048827, GO:0005794, GO:0006782, GO:0009570, GO:0044281, GO:0006778, GO:0009507, GO:0015995, GO:0004853, GO:0016070, GO:0009941, GO:0009416, GO:0044271
AT2G40510.1	AT2G40510	Ribosomal protein S26e family protein	14.747	29	3	7	3	20.08	Nonsense Mediated Decay (NMD) independent of the Exon Junction Complex (EJC); Nonsense Mediated Decay (NMD) enhanced by the Exon Junction Complex (EJC); Ribosomal scanning and start codon recognition; Formation of a pool of free 40S subunits; GTP hydrolysis and joining of the 60S ribosomal subunit; L13a-mediated translational silencing of Ceruloplasmin expression; Formation of the ternary complex…		15	metabolic process	cytoplasm;cytosol;ribosome	RNA binding;structural molecule activity	Pf01283	Ribosome	GO:0005794, GO:0005737, GO:0009506, GO:0003729, GO:0022627, GO:0003735, GO:0006412
AT2G40660.1	AT2G40660	Nucleic acid-binding, OB-fold-like protein	22.717	17	4	12	4	40.83			0	metabolic process	cytoplasm;cytosol	catalytic activity;RNA binding	Pf01588, Pf13410, Pf14497		GO:0005737, GO:0009506, GO:0005829, GO:0016070, GO:0051301
AT2G40730.1	AT2G40730; CTEXP	Protein kinase family protein with ARM repeat domain	12.862	5	2	3	2	10.59			0	metabolic process;transport	cytoplasm	catalytic activity;nucleotide binding;protein binding;RNA binding	Pf00069		GO:0006468, GO:0006409, GO:0005643, GO:0005622, GO:0004672, GO:0005515, GO:0005737, GO:0000049, GO:0005524
AT2G40840.1	DPE2	disproportionating enzyme 2	54.632	15	10	22	10	66.45			2	metabolic process	cytoplasm;cytosol	catalytic activity	Pf00686, Pf02446	Metabolic pathways; Starch and sucrose metabolism	GO:0102500, GO:0005983, GO:2001070, GO:0004134, GO:0000023, GO:0005976, GO:0005829, GO:0009507, GO:0010297, GO:0000025
AT2G41040.1	AT2G41040	S-adenosyl-L-methionine-dependent methyltransferases superfamily protein	26.276	17	5	40	5	128.16			0	metabolic process;response to stimulus		catalytic activity	Pf01209, Pf03141, Pf03291, Pf05175, Pf08241, Pf08242, Pf12847, Pf13489, Pf13649, Pf13659, Pf13847		GO:0008168, GO:0009507, GO:0010287
AT2G41475.1	AT2G41475	Embryo-specific protein 3, (ATS3)	13.028	17	3	8	3	12.42			0		extracellular	protein binding	Pf01477, Pf06232		GO:0009059, GO:0006952, GO:0010035, GO:0005515, GO:0009753, GO:0009611, GO:0009812, GO:0009506, GO:0005576, GO:0040007, GO:0006631, GO:0042546, GO:0044272, GO:0006520
AT2G41530.1	SFGH	S-formylglutathione hydrolase	65.351	45	9	136	9	476.95	Glutathione conjugation		5	metabolic process;response to stimulus	cytoplasm;extracellular	catalytic activity	Pf00326, Pf00756, Pf01738	Carbon metabolism	GO:0044283, GO:1901566, GO:0046294, GO:0005737, GO:0048046, GO:0044248, GO:0018738, GO:0005829, GO:0009409, GO:0009642, GO:0043436
AT2G41680.1	NTRC	NADPH-dependent thioredoxin reductase C	86.734	33	10	113	10	421.1			2	cellular homeostasis;metabolic process;regulation of biological process;response to stimulus;transport	cytoplasm	antioxidant activity;catalytic activity;enzyme regulator activity;protein binding	Pf00070, Pf00085, Pf07992, Pf13738	Pyrimidine metabolism; Selenocompound metabolism	GO:0005515, GO:0008047, GO:0042744, GO:0004791, GO:0045454, GO:0009570, GO:0009507, GO:0005829, GO:0010581, GO:0010380, GO:0019430, GO:0043085, GO:0016671
AT2G41740.1	VLN2	villin 2	50.378	13	9	33	7	101.08			0	cell organization and biogenesis;regulation of biological process	cytoplasm;cytoskeleton;cytosol	protein binding	Pf00626, Pf02209		GO:0005737, GO:0005515, GO:0051017, GO:0051015, GO:0003729, GO:0005829, GO:0051014
AT2G42130.4	AT2G42130	Plastid-lipid associated protein PAP / fibrillin family protein	57.893	28	7	119	7	388.07			0				Pf04755		GO:0009059, GO:0009534, GO:0009579, GO:0009570, GO:0009507, GO:0005829, GO:0016070, GO:0010287, GO:0044271
AT2G42210.2	OEP16-3	Mitochondrial import inner membrane translocase subunit Tim17/Tim22/Tim23 family protein	9.696	26	3	12	3	29.53			0	transport	membrane;mitochondrion	transporter activity	Pf02466		GO:0005747, GO:0009527, GO:0009507, GO:0005829, GO:0008320, GO:0042721, GO:0042803, GO:0045039, GO:0030943, GO:0005739
AT2G42220.1	AT2G42220	Rhodanese/Cell cycle control phosphatase superfamily protein	33.06	43	6	48	6	153.44			0		membrane		Pf00581		GO:0009059, GO:0003674, GO:0009534, GO:1901362, GO:0033993, GO:0006778, GO:0009507, GO:0005829, GO:0019438, GO:0009416, GO:0018130, GO:0009535, GO:0044271
AT2G42500.1	PP2A-3	protein phosphatase 2A-3	22.464	18	3	5	2	23.73			1	cell differentiation;metabolic process	cytoplasm;cytosol;membrane;nucleus	catalytic activity;metal ion binding;protein binding	Pf00149	mRNA surveillance pathway	GO:0048364, GO:0017018, GO:0005737, GO:0005515, GO:0000278, GO:0048863, GO:0004722, GO:0005634, GO:0004721, GO:0080022, GO:0005829
AT2G42520.1	AT2G42520	P-loop containing nucleoside triphosphate hydrolases superfamily protein	15.361	7	4	7	2	18.55	Neutrophil degranulation		3	metabolic process	cytoplasm	catalytic activity;DNA binding;nucleotide binding;RNA binding	Pf00270, Pf00271, Pf04851		GO:0005634, GO:0003729, GO:0010494, GO:0009507, GO:0005829, GO:0009416, GO:0005777, GO:0003724, GO:0003723
AT2G42530.1	COR15B	cold regulated 15b	59.3	38	9	118	7	405.77			0	defense response;response to stimulus					GO:0008289, GO:0009631, GO:0009737, GO:0010150, GO:0009570, GO:0009507, GO:0050832, GO:0005534, GO:0009941, GO:0009409, GO:0005829
AT2G42540.2	COR15A	cold-regulated 15a	19.961	17	4	28	2	101.39			0	cell organization and biogenesis;metabolic process;regulation of biological process;response to stimulus					GO:0010286, GO:0009631, GO:0050821, GO:0009819, GO:0009667, GO:0009507, GO:0009651, GO:0007623, GO:0008289, GO:0051260, GO:0009737, GO:0010150, GO:0005534, GO:0009414, GO:0010017, GO:0009644, GO:0005829, GO:0009416, GO:0006970, GO:0050826, GO:0051259, GO:0009570, GO:0009941, GO:0009409
AT2G42590.3	GRF9	general regulatory factor 9	27.737	24	6	63	5	152.36			0		cytoplasm;cytosol;membrane;nucleus	metal ion binding;protein binding	Pf00244		GO:0007165, GO:0005737, GO:0005515, GO:0045309, GO:0005634, GO:0009570, GO:0005829, GO:0048528, GO:0005886, GO:0005509
AT2G42600.2	PPC2	phosphoenolpyruvate carboxylase 2	56.445	14	11	27	11	88.76			4	metabolic process	cytoplasm;cytosol;extracellular;membrane	catalytic activity	Pf00311	Metabolic pathways; Pyruvate metabolism; Carbon fixation in photosynthetic organisms; Carbon metabolism	GO:0008964, GO:0005737, GO:0048046, GO:0009506, GO:0009507, GO:0005829, GO:0048366, GO:0006099
AT2G42690.1	AT2G42690	alpha/beta-Hydrolases superfamily protein	35.98	20	6	79	6	219.4			0	metabolic process;response to stimulus	cytoplasm	catalytic activity	Pf01764		GO:0005737, GO:0005634, GO:0008970, GO:0005829, GO:0071493, GO:0009650
AT2G42740.1	RPL16A	ribosomal protein large subunit 16A	9.106	15	3	6	3	10.01	Nonsense Mediated Decay (NMD) independent of the Exon Junction Complex (EJC); Nonsense Mediated Decay (NMD) enhanced by the Exon Junction Complex (EJC); Formation of a pool of free 40S subunits; GTP hydrolysis and joining of the 60S ribosomal subunit; L13a-mediated translational silencing of Ceruloplasmin expression; SRP-dependent cotranslational protein targeting to membrane		13	cell organization and biogenesis;metabolic process	cytoplasm;cytosol;Golgi;nucleus;ribosome;vacuole	RNA binding;structural molecule activity	Pf00281, Pf00673	Ribosome	GO:0005737, GO:0005773, GO:0005515, GO:0003723, GO:0009506, GO:0003729, GO:0005829, GO:0022625, GO:0003735, GO:0006412, GO:0005730
AT2G43030.1	AT2G43030	Ribosomal protein L3 family protein	25.5	24	6	17	6	47.83			1	metabolic process	membrane;ribosome	RNA binding;structural molecule activity	Pf00297	Ribosome	GO:0009314, GO:0009570, GO:0008610, GO:0009507, GO:0009941, GO:0003729, GO:0005829, GO:0003735, GO:0006412, GO:0044255, GO:0072330
AT2G43090.1	AT2G43090	Aconitase/3-isopropylmalate dehydratase protein	72.261	47	8	124	5	464.55			6	cell organization and biogenesis;development;metabolic process;response to stimulus	mitochondrion	catalytic activity	Pf00694	Biosynthesis of amino acids; Biosynthesis of secondary metabolites; Valine, leucine and isoleucine biosynthesis; C5-Branched dibasic acid metabolism; 2-Oxocarboxylic acid metabolism; Metabolic pathways	GO:0019761, GO:0009098, GO:0003861, GO:0048229, GO:0009536, GO:0009570, GO:0009507, GO:0009658, GO:0005739
AT2G43100.1	IPMI2	isopropylmalate isomerase 2	37.887	29	5	40	3	147.42			6	metabolic process		catalytic activity	Pf00694	2-Oxocarboxylic acid metabolism; Metabolic pathways; C5-Branched dibasic acid metabolism; Biosynthesis of amino acids; Biosynthesis of secondary metabolites; Valine, leucine and isoleucine biosynthesis	GO:0019761, GO:0009098, GO:0009536, GO:0009570, GO:0009507, GO:0003861
AT2G43160.1	AT2G43160	ENTH/VHS family protein	12.585	4	2	7	2	39.5	Cargo recognition for clathrin-mediated endocytosis		5	transport	Golgi;membrane;nucleus	protein binding	Pf01417, Pf07651	Endocytosis	GO:0005794, GO:0005737, GO:0005515, GO:0030125, GO:0006897, GO:0005886, GO:0000325, GO:0005829, GO:0030276, GO:0005768, GO:0005543, GO:0010494, GO:0009504
AT2G43560.1	AT2G43560	FKBP-like peptidyl-prolyl cis-trans isomerase family protein	17.434	24	5	60	5	100.79			0	metabolic process		catalytic activity	Pf00254		GO:0009059, GO:0009534, GO:0009570, GO:0009579, GO:0009507, GO:0005829, GO:0009266, GO:0065003, GO:0016070, GO:0009543, GO:0009416, GO:0003755, GO:0044271, GO:0031977
AT2G43710.1	SSI2	Plant stearoyl-acyl-carrier-protein desaturase family protein	51.228	23	6	44	5	174.86			3	defense response;metabolic process;regulation of biological process;response to stimulus		catalytic activity;metal ion binding	Pf03405	Fatty acid metabolism; Fatty acid biosynthesis; Biosynthesis of unsaturated fatty acids	GO:0006952, GO:0006636, GO:2000031, GO:0009695, GO:0009534, GO:0102786, GO:0002213, GO:0009536, GO:0009570, GO:0004768, GO:0009507, GO:0008610, GO:2000022, GO:0051607, GO:0006631, GO:0045300, GO:0042742
AT2G43750.2	OASB	O-acetylserine (thiol) lyase B	169.328	51	12	212	11	901.59			6	cell growth;cell organization and biogenesis;metabolic process;response to stimulus	endosome;extracellular;Golgi;mitochondrion	catalytic activity	Pf00291	Biosynthesis of secondary metabolites; Biosynthesis of amino acids; Sulfur metabolism; Metabolic pathways; Cysteine and methionine metabolism; Carbon metabolism	GO:0006535, GO:0005794, GO:0005737, GO:0005739, GO:0048046, GO:0004124, GO:0009567, GO:0009570, GO:0009536, GO:0009507, GO:0009941, GO:0005768, GO:0005829, GO:0005802, GO:0019344, GO:0009860
AT2G43910.2	HOL1	HARMLESS TO OZONE LAYER 1	69.805	37	7	146	7	545.51			0	defense response;metabolic process;response to stimulus	cytoplasm;membrane	catalytic activity	Pf05175, Pf05401, Pf05724, Pf08241, Pf08242, Pf12847, Pf13489, Pf13649, Pf13659, Pf13847		GO:0006952, GO:0018708, GO:0005737, GO:0019762, GO:0005829, GO:0005886, GO:0008757
AT2G43945.1	AT2G43945	unknown protein; LOCATED IN: chloroplast; BEST Arabidopsis thaliana protein match is: unknown protein (TAIR:AT3G59870.1); Has 292 Blast hits to 292 proteins in 84 species: Archae - 0; Bacteria - 122; Metazoa - 0; Fungi - 0; Plants - 46; Viruses - 0; Other Eukaryotes - 124 (source: NCBI BLink).	39.532	18	4	65	2	225.12			0						GO:0009570, GO:0009507, GO:0005829, GO:0008150, GO:0008757
AT2G43950.1	OEP37	chloroplast outer envelope protein 37	16.234	11	4	8	4	22.86			0	transport	membrane;mitochondrion;nucleus	protein binding;transporter activity			GO:0006812, GO:0005216, GO:0005634, GO:0009536, GO:0009507, GO:0009941, GO:0005829, GO:0042802, GO:0009707, GO:0009706
AT2G44040.1	AT2G44040	Dihydrodipicolinate reductase, bacterial/plant	29.253	18	4	30	4	98.25			5	metabolic process		catalytic activity;nucleotide binding	Pf01113, Pf05173	Biosynthesis of amino acids; Lysine biosynthesis; Biosynthesis of secondary metabolites; Monobactam biosynthesis; Metabolic pathways	GO:0008839, GO:0070402, GO:0009089, GO:0009570, GO:0009507, GO:0005829, GO:0019877
AT2G44050.1	COS1	6,7-dimethyl-8-ribityllumazine synthase / DMRL synthase / lumazine synthase / riboflavin synthase	10.447	9	3	19	3	51.1			3	metabolic process;regulation of biological process;response to stimulus		catalytic activity	Pf00885	Riboflavin metabolism; Biosynthesis of secondary metabolites; Metabolic pathways	GO:0005622, GO:0005515, GO:0009231, GO:0009570, GO:0009349, GO:0009507, GO:0042802, GO:0009867, GO:0000906
AT2G44060.1	AT2G44060	Late embryogenesis abundant protein, group 2	100.821	46	15	247	15	865.5			0	response to stimulus	cytosol;Golgi;membrane;nucleus		Pf03168		GO:0009059, GO:0048589, GO:0003674, GO:0005794, GO:0005634, GO:0009506, GO:0005829, GO:1905392, GO:0005886, GO:0009414, GO:0009269
AT2G44100.1	GDI1	guanosine nucleotide diphosphate dissociation inhibitor 1	41.913	17	5	32	4	138.16	Rho GTPase cycle; Neutrophil degranulation; RAB GEFs exchange GTP for GDP on RABs		10	metabolic process;regulation of biological process;response to stimulus;transport	cytoplasm;cytosol	catalytic activity;enzyme regulator activity;protein binding	Pf00996		GO:0005093, GO:0005737, GO:0015031, GO:0048227, GO:0005515, GO:0016192, GO:0005829, GO:0007264
AT2G44160.1	MTHFR2	methylenetetrahydrofolate reductase 2	136.776	44	23	191	14	593.36	Metabolism of folate and pterines		7	metabolic process	cytosol;nucleus	catalytic activity	Pf02219	Carbon metabolism; One carbon pool by folate; Metabolic pathways	GO:0071949, GO:0004489, GO:0009086, GO:0005634, GO:0005829, GO:0035999
AT2G44210.2	AT2G44210	Protein of Unknown Function (DUF239)	28.805	9	3	21	3	73.38			0		extracellular		Pf03080, Pf14365		GO:0009059, GO:0019748, GO:1901362, GO:0032787, GO:0050793, GO:0005576, GO:0016070, GO:0019438, GO:0018130, GO:0009416, GO:0044271
AT2G44230.1	AT2G44230	Plant protein of unknown function (DUF946)	13.555	10	4	8	4	22.58			0				Pf06101		GO:0009059, GO:0003674, GO:0046394, GO:0009753, GO:0009611, GO:0071554, GO:1901362, GO:0033993, GO:0009620, GO:0008610, GO:0009507, GO:0050832, GO:0005976, GO:0019438, GO:0019748, GO:0044255, GO:0042742
AT2G44350.2	ATCS	Citrate synthase family protein	32.574	15	5	12	5	34.06	Citric acid cycle (TCA cycle)		11	metabolic process;response to stimulus	Golgi;mitochondrion;organelle lumen	catalytic activity;metal ion binding;nucleotide binding	Pf00285	Biosynthesis of amino acids; Metabolic pathways; Citrate cycle (TCA cycle); Glyoxylate and dicarboxylate metabolism; Carbon metabolism; 2-Oxocarboxylic acid metabolism; Biosynthesis of secondary metabolites	GO:0005759, GO:0004108, GO:0005975, GO:0006101, GO:0009507, GO:0005829, GO:0006099, GO:0009505, GO:0005739, GO:0005524, GO:0008270
AT2G44610.1	RAB6A	Ras-related small GTP-binding family protein	12.316	15	3	11	2	33.23	Neutrophil degranulation; Intra-Golgi traffic; TBC/RABGAPs		9	regulation of biological process;response to stimulus;transport	cytoplasm;cytosol;endosome;Golgi;membrane	catalytic activity;nucleotide binding;protein binding	Pf00009, Pf00025, Pf00071, Pf02421, Pf04670, Pf08477		GO:0003924, GO:0052324, GO:0005515, GO:0000325, GO:0016020, GO:0012505, GO:0005802, GO:0005525, GO:0032940, GO:0005794, GO:0042147, GO:0009506, GO:0005829, GO:0005768, GO:0006890, GO:0006891, GO:0006887, GO:0000139, GO:0006886, GO:0001558, GO:0005886
AT2G44640.1	AT2G44640	FUNCTIONS IN: molecular_function unknown; INVOLVED IN: biological_process unknown; LOCATED IN: mitochondrion, chloroplast, plasma membrane, plastid, chloroplast envelope; EXPRESSED IN: 23 plant structures; EXPRESSED DURING: 13 growth stages; CONTAINS InterPro DOMAIN/s: Protein of unknown function DUF3769 (InterPro:IPR022244); BEST Arabidopsis thaliana protein match is: pigment defective 320 (TAIR…	71.943	31	8	64	8	225.54			0		membrane;mitochondrion;nucleus				GO:0034196, GO:1990052, GO:0009536, GO:0070300, GO:0000325, GO:0005634, GO:0009507, GO:0005829, GO:0009941, GO:0009416
AT2G44650.1	CHL-CPN10	chloroplast chaperonin 10	39.321	35	4	47	4	236.59			0	metabolic process;response to stimulus	cytoplasm;organelle lumen	metal ion binding;protein binding	Pf00166		GO:0051082, GO:0044183, GO:0006457, GO:0005759, GO:0051085, GO:0009570, GO:0009507, GO:0009941, GO:0005829, GO:0046872, GO:0005524, GO:0051087
AT2G44920.2	AT2G44920	Tetratricopeptide repeat (TPR)-like superfamily protein	68.873	47	8	121	8	536.69			0		membrane	protein binding	Pf00805, Pf13599		GO:0005515, GO:0015994, GO:0009507, GO:0016070, GO:0019684, GO:0044283, GO:0009579, GO:0009642, GO:0009059, GO:0003674, GO:0009534, GO:0005829, GO:0005576, GO:0009543, GO:0033014, GO:0019439, GO:0019538, GO:0065003, GO:0009535, GO:0009409, GO:0031977
AT2G45300.1	AT2G45300	RNA 3'-terminal phosphate cyclase/enolpyruvate transferase, alpha/beta	49.6	22	9	78	4	230.92			4	metabolic process	cytosol	catalytic activity	Pf00275	Biosynthesis of amino acids; Phenylalanine, tyrosine and tryptophan biosynthesis; Metabolic pathways; Biosynthesis of secondary metabolites	GO:0003866, GO:0009073, GO:0009570, GO:0009507, GO:0018920, GO:0009423
AT2G45470.1	FLA8	FASCICLIN-like arabinogalactan protein 8	144.118	39	12	307	12	1393.5			0		extracellular;membrane		Pf02469		GO:0048046, GO:1903046, GO:0033993, GO:0099503, GO:0009507, GO:0016020, GO:0005829, GO:0009888, GO:0005886, GO:0043436
AT2G45770.2	CPFTSY	signal recognition particle receptor protein, chloroplast (FTSY)	35.962	14	4	12	4	51.65			0	cell organization and biogenesis;metabolic process;transport	membrane	metal ion binding;nucleotide binding;protein binding	Pf00448, Pf02881		GO:0006605, GO:0003924, GO:0009534, GO:0005515, GO:0006614, GO:0009772, GO:0009507, GO:0016020, GO:0005829, GO:0005047, GO:0045038, GO:0010027
AT2G45790.1	PMM	phosphomannomutase	62.161	50	9	74	9	259.14	Synthesis of GDP-mannose		10	metabolic process;response to stimulus;transport	cytoplasm;cytosol	catalytic activity;protein binding	Pf03332, Pf08282	Biosynthesis of secondary metabolites; Fructose and mannose metabolism; Amino sugar and nucleotide sugar metabolism; Metabolic pathways	GO:0004615, GO:0005737, GO:0005515, GO:0006487, GO:0005829, GO:0019853, GO:0006013, GO:0009298
AT2G45820.1	AT2G45820	Remorin family protein	19.532	27	4	18	4	54.15			0		membrane	DNA binding;protein binding	Pf03763, Pf03766		GO:0051665, GO:0005515, GO:0009506, GO:0005829, GO:0051607, GO:0005886, GO:0009751
AT2G45960.3	PIP1B	plasma membrane intrinsic protein 1B	119.512	35	8	227	5	1112.94			0	response to stimulus;transport	membrane;vacuole	transporter activity	Pf00230		GO:0015250, GO:0015670, GO:0000325, GO:0005829, GO:0009651, GO:0006833, GO:0015267, GO:0005886, GO:0009414, GO:0055085
AT2G46370.4	JAR1	Auxin-responsive GH3 family protein	6.548	4	2	2	2	5.78			0	defense response;metabolic process;regulation of biological process;response to stimulus	cytoplasm;nucleus;vacuole	catalytic activity;nucleotide binding;protein binding	Pf03321		GO:0019899, GO:0005515, GO:0009611, GO:0005634, GO:0080123, GO:0010046, GO:0009585, GO:0009861, GO:0010193, GO:0010224, GO:0009640, GO:2000377, GO:0003824, GO:0102058, GO:0102057, GO:0070728, GO:0005737, GO:0005773, GO:0016597, GO:0009753, GO:0071365, GO:0009694, GO:0031348, GO:0009864, GO:0070566, GO:0009627, GO:0016881, GO:0010119, GO:2000030, GO:0005524
AT2G46820.1	PSI-P	photosystem I P subunit	29.778	32	3	65	3	281.49			0	metabolic process;response to stimulus	chromosome;membrane	DNA binding;protein binding	Pf14159		GO:0003677, GO:0009534, GO:0005515, GO:0042644, GO:0097753, GO:0030093, GO:0009579, GO:0009507, GO:0005829, GO:0009941, GO:0009515, GO:0009535, GO:0009773, GO:0090391
AT2G46910.1	AT2G46910	Plastid-lipid associated protein PAP / fibrillin family protein	30.514	23	5	20	5	77.54			0				Pf04755		GO:0009570, GO:0009507, GO:0005829, GO:0010287, GO:0008150
AT2G47390.1	AT2G47390	Prolyl oligopeptidase family protein	100.49	24	15	104	15	365.72			0	metabolic process		catalytic activity	Pf00326, Pf01738		GO:0043621, GO:0009570, GO:0009507, GO:0005829, GO:0004252, GO:0006508
AT2G47400.1	CP12-1	CP12 domain-containing protein 1	55.995	52	4	48	4	282.9			0	metabolic process;regulation of biological process;response to stimulus		metal ion binding	Pf02672		GO:0016151, GO:0032991, GO:0009744, GO:0009570, GO:0005507, GO:0009507, GO:0005829, GO:0009941, GO:0003729, GO:0080153
AT2G47450.1	CAO	chloroplast signal recognition particle component (CAO)	57.263	24	7	36	7	136.36			0	cell organization and biogenesis;response to stimulus;transport	membrane	metal ion binding;protein binding	Pf00023, Pf00385, Pf12796, Pf13606, Pf13637, Pf13857		GO:0005622, GO:0009644, GO:0005515, GO:0080085, GO:0009507, GO:0009941, GO:0005829, GO:0042802, GO:0009535, GO:0045038
AT2G47470.1	UNE5	thioredoxin family protein	43.031	30	8	53	8	165			1	cellular homeostasis;development;metabolic process;regulation of biological process;response to stimulus	cytosol;endoplasmic reticulum;extracellular;Golgi;membrane	antioxidant activity;catalytic activity	Pf00085, Pf00578, Pf07749, Pf13098, Pf13848, Pf13899, Pf13905	Protein processing in endoplasmic reticulum	GO:0009793, GO:0003756, GO:0005783, GO:0048868, GO:0006457, GO:0009567, GO:0000325, GO:0099503, GO:0009507, GO:0005829, GO:0009553, GO:0005576, GO:0009505, GO:0034976
AT2G47510.2	FUM1	fumarase 1	57.746	24	7	77	2	299.12	Citric acid cycle (TCA cycle)		9	metabolic process;response to stimulus	mitochondrion	catalytic activity;protein binding	Pf00206, Pf10415	Carbon metabolism; Pyruvate metabolism; Biosynthesis of secondary metabolites; Citrate cycle (TCA cycle); Metabolic pathways	GO:0006099, GO:0005515, GO:0051262, GO:0048868, GO:0006108, GO:0004333, GO:0005829, GO:0006106, GO:0005739, GO:0045239
AT2G47610.1	AT2G47610	Ribosomal protein L7Ae/L30e/S12e/Gadd45 family protein	9.33	7	2	8	2	21.9	Nonsense Mediated Decay (NMD) independent of the Exon Junction Complex (EJC); Nonsense Mediated Decay (NMD) enhanced by the Exon Junction Complex (EJC); Formation of a pool of free 40S subunits; GTP hydrolysis and joining of the 60S ribosomal subunit; L13a-mediated translational silencing of Ceruloplasmin expression; SRP-dependent cotranslational protein targeting to membrane		13	metabolic process	cytoplasm;cytosol;membrane;ribosome	RNA binding;structural molecule activity	Pf01248	Ribosome	GO:0042254, GO:0005737, GO:0009506, GO:0006302, GO:0000325, GO:0003729, GO:0005829, GO:0022625, GO:0016070, GO:0044085, GO:0022626, GO:0005730
AT2G47710.1	AT2G47710	Adenine nucleotide alpha hydrolases-like superfamily protein	9.731	18	2	2	2	7.44			0	response to stimulus	Golgi;membrane;vacuole	catalytic activity	Pf00582		GO:0003674, GO:0045834, GO:0005794, GO:0005737, GO:0044248, GO:0000325, GO:0005829, GO:0032787, GO:0005886, GO:0044255, GO:1901565, GO:0001666
AT2G47730.1	GSTF8	glutathione S-transferase phi 8	86.384	44	8	97	7	367.4			1	defense response;metabolic process;response to stimulus	cytoplasm;cytosol;membrane;nucleus	antioxidant activity;catalytic activity;protein binding	Pf00043, Pf02798, Pf13409, Pf13410, Pf13417	Glutathione metabolism	GO:0009407, GO:0004364, GO:0006952, GO:0005737, GO:0010319, GO:0043295, GO:0009570, GO:0009579, GO:0000325, GO:0009941, GO:0009507, GO:0009409, GO:0005829, GO:0005634, GO:0006749, GO:0071456, GO:1901149
AT2G47910.1	CRR6	chlororespiratory reduction 6	6.292	7	2	5	2	12.12			0	cell organization and biogenesis	membrane;nucleus		Pf08847		GO:0003674, GO:0005634, GO:0009570, GO:0009507, GO:0005829, GO:0009535
AT2G47940.1	DEGP2; DEG2	DEGP protease 2	28.363	13	5	22	5	96.79			0	cell organization and biogenesis;metabolic process	membrane;mitochondrion	catalytic activity;protein binding	Pf00089, Pf10459, Pf13180, Pf13365		GO:0010206, GO:0005634, GO:0030163, GO:0009570, GO:0009533, GO:0009507, GO:0009941, GO:0004252, GO:0005829, GO:0009535, GO:0009658
AT3G01120.1	MTO1	Pyridoxal phosphate (PLP)-dependent transferases superfamily protein	67.495	29	12	83	12	273.55	Degradation of cysteine and homocysteine; Cysteine formation from homocysteine		11	metabolic process		catalytic activity	Pf00266, Pf01053, Pf01212, Pf03841	Metabolic pathways; Sulfur metabolism; Selenocompound metabolism; Cysteine and methionine metabolism; Biosynthesis of secondary metabolites; Biosynthesis of amino acids	GO:0009086, GO:0102028, GO:0001887, GO:0009570, GO:0009507, GO:0003962, GO:0019346, GO:0030170
AT3G01180.1	SS2	starch synthase 2	11.867	4	2	3	2	11.21		Starch Metabolism	4	metabolic process	nucleus	catalytic activity	Pf00534, Pf08323, Pf09507, Pf13692	Metabolic pathways; Biosynthesis of secondary metabolites; Starch and sucrose metabolism	GO:0019252, GO:0033201, GO:0009011, GO:0010021, GO:0009507, GO:0004373, GO:0016757
AT3G01280.1	VDAC1	voltage dependent anion channel 1	130.204	64	14	231	12	903.92			0	defense response;response to stimulus;transport	Golgi;membrane;mitochondrion;vacuole	protein binding;transporter activity	Pf01459		GO:0098656, GO:0009617, GO:0005773, GO:0005515, GO:0005741, GO:0005886, GO:0000325, GO:0009507, GO:0005829, GO:0009941, GO:0008308, GO:0005739
AT3G01290.1	AT3G01290; HIR2	SPFH/Band 7/PHB domain-containing membrane-associated protein family	9.988	11	2	2	2	5.63			0	response to stimulus	membrane;mitochondrion;vacuole		Pf01145		GO:0002239, GO:0009506, GO:0000325, GO:0005829, GO:0005886, GO:0005739, GO:0010494
AT3G01340.2	AT3G01340	Transducin/WD40 repeat-like superfamily protein	41.296	30	6	60	5	183.17	COPII (Coat Protein 2) Mediated Vesicle Transport		10	cell organization and biogenesis;transport	cytoplasm;cytosol;endoplasmic reticulum;Golgi	nucleotide binding;protein binding	Pf00400, Pf12657	Protein processing in endoplasmic reticulum; RNA transport	GO:0005737, GO:0090114, GO:0031080, GO:0005198, GO:0006606, GO:0030127
AT3G01390.2	VMA10	vacuolar membrane ATPase 10	50.466	65	5	53	5	263.64			3	transport	cytosol;Golgi;membrane;vacuole	catalytic activity;transporter activity	Pf03179	Phagosome; Oxidative phosphorylation; Metabolic pathways	GO:0005794, GO:0005773, GO:0046933, GO:0046961, GO:0000325, GO:0016471, GO:0005829, GO:0005886, GO:0010494, GO:0016469
AT3G01480.1	CYP38	cyclophilin 38	160.184	44	12	276	12	1257.92			0	defense response;metabolic process;response to stimulus	membrane	catalytic activity	Pf00160		GO:0009534, GO:0009579, GO:0009570, GO:0009507, GO:0005829, GO:0009535, GO:0009543, GO:0003755, GO:0031977
AT3G01500.2	CA1	carbonic anhydrase 1	240.905	61	20	560	14	2175.87			1	defense response;metabolic process;regulation of biological process;response to stimulus	extracellular;membrane	catalytic activity;metal ion binding	Pf00484	Nitrogen metabolism	GO:2000122, GO:0010037, GO:0009507, GO:0015976, GO:0004089, GO:0010319, GO:0009579, GO:0008270, GO:0005737, GO:0003729, GO:0005829, GO:0015979, GO:0048046, GO:0009570, GO:0009941, GO:0009409, GO:0009535, GO:0010119, GO:0005886
AT3G01910.1	SOX	sulfite oxidase	25.05	17	6	45	6	138.66	Sulfide oxidation to sulfate		6	metabolic process;response to stimulus	cytosol;mitochondrion	catalytic activity;metal ion binding	Pf00174, Pf03404	Sulfur metabolism	GO:0010477, GO:0020037, GO:0043546, GO:0030151, GO:0008482, GO:0009507, GO:0005829, GO:0015994, GO:0006790, GO:0005777, GO:0005739
AT3G02080.1	AT3G02080	Ribosomal protein S19e family protein	12.673	23	3	7	3	19.24	Nonsense Mediated Decay (NMD) independent of the Exon Junction Complex (EJC); Nonsense Mediated Decay (NMD) enhanced by the Exon Junction Complex (EJC); Ribosomal scanning and start codon recognition; Formation of a pool of free 40S subunits; GTP hydrolysis and joining of the 60S ribosomal subunit; L13a-mediated translational silencing of Ceruloplasmin expression; Formation of the ternary complex…		15	cell organization and biogenesis;metabolic process	cytosol;nucleus;ribosome	structural molecule activity	Pf01090	Ribosome	GO:0000028, GO:0009506, GO:0005634, GO:0003729, GO:0005829, GO:0022627, GO:0022626, GO:0009505, GO:0003735, GO:0006412, GO:0003723
AT3G02090.1	MPPBETA	Insulinase (Peptidase family M16) protein	115.941	35	15	143	15	530.44			0	metabolic process	membrane;mitochondrion;organelle lumen	catalytic activity;metal ion binding	Pf00675, Pf05193		GO:0004222, GO:0005743, GO:0005515, GO:0005759, GO:0005730, GO:0005750, GO:0005741, GO:0000325, GO:0009507, GO:0005829, GO:0009505, GO:0005739, GO:0005758, GO:0008270
AT3G02110.1	scpl25	serine carboxypeptidase-like 25	19.608	10	4	17	4	36.94	Neutrophil degranulation		3	metabolic process;regulation of biological process;response to stimulus	extracellular;vacuole	catalytic activity	Pf00450		GO:0009059, GO:0000910, GO:0004185, GO:0003002, GO:0005576, GO:0009888
AT3G02200.2	AT3G02200	Proteasome component (PCI) domain protein	25.507	15	5	32	5	84.57	Ribosomal scanning and start codon recognition; Formation of a pool of free 40S subunits; L13a-mediated translational silencing of Ceruloplasmin expression; Formation of the ternary complex, and subsequently, the 43S complex		8	cell organization and biogenesis;metabolic process;regulation of biological process	cytoplasm;cytosol;proteasome	protein binding;RNA binding	Pf01399		GO:0003674, GO:0005737, GO:0005852, GO:0005829, GO:0002183
AT3G02230.1	RGP1	reversibly glycosylated polypeptide 1	58.582	39	10	79	5	258.6			1	cell organization and biogenesis;development;metabolic process;response to stimulus	cytoplasm;cytosol;Golgi;membrane;nucleus;ribosome	catalytic activity;protein binding;structural molecule activity	Pf03214	Amino sugar and nucleotide sugar metabolism	GO:0016866, GO:0033356, GO:0009555, GO:0071669, GO:0005794, GO:0005795, GO:0005515, GO:0052691, GO:0005634, GO:0000325, GO:0005829, GO:0009832, GO:0022626, GO:0009505, GO:0000138, GO:0016760
AT3G02360.1	AT3G02360	6-phosphogluconate dehydrogenase family protein	21.729	11	5	28	3	84.15	Pentose phosphate pathway (hexose monophosphate shunt)		8	metabolic process;response to stimulus	cytoplasm;cytosol	catalytic activity;protein binding	Pf00393, Pf03446	Biosynthesis of secondary metabolites; Pentose phosphate pathway; Glutathione metabolism; Carbon metabolism; Metabolic pathways	GO:0046177, GO:0005737, GO:0005515, GO:0050661, GO:0004616, GO:0009570, GO:0099503, GO:0005829, GO:0005777, GO:0080173, GO:0009051
AT3G02530.1	AT3G02530	TCP-1/cpn60 chaperonin family protein	17.984	8	3	6	3	20.41	Cooperation of PDCL (PhLP1) and TRiC/CCT in G-protein beta folding; Association of TriC/CCT with target proteins during biosynthesis		5	metabolic process;response to stimulus	cytoplasm;cytosol;membrane	nucleotide binding;protein binding	Pf00118		GO:0051082, GO:0005737, GO:0016887, GO:0006457, GO:0005829, GO:0010043, GO:0005832
AT3G02540.1	RAD23C	Rad23 UV excision repair protein family	30.715	17	6	61	4	184.58	Formation of Incision Complex in GG-NER; DNA Damage Recognition in GG-NER; N-glycan trimming in the ER and Calnexin/Calreticulin cycle; Josephin domain DUBs		13	metabolic process;response to stimulus	cytoplasm;nucleus	DNA binding;protein binding	Pf00240, Pf00627, Pf09280, Pf11976	Nucleotide excision repair; Protein processing in endoplasmic reticulum	GO:0009059, GO:0031593, GO:0043130, GO:1901566, GO:0003684, GO:0005737, GO:0005654, GO:0070628, GO:0005515, GO:0005634, GO:0016049, GO:0008610, GO:0006289, GO:0005829, GO:0043161, GO:0000902, GO:0009888, GO:0044255
AT3G02660.1	emb2768	Tyrosyl-tRNA synthetase, class Ib, bacterial/mitochondrial	26.942	11	4	9	4	30.2			1	metabolic process	cytoplasm;cytosol;mitochondrion	catalytic activity;nucleotide binding;RNA binding	Pf00579, Pf01479	Aminoacyl-tRNA biosynthesis	GO:0043039, GO:0009570, GO:0009507, GO:0005829, GO:0004831, GO:0006437, GO:0005739, GO:0009793
AT3G02720.1	AT3G02720; DJ1D	Class I glutamine amidotransferase-like superfamily protein	38.916	27	5	41	5	182.08			1	metabolic process	cytoplasm	catalytic activity	Pf00117, Pf01965, Pf07685, Pf13278	Pyruvate metabolism	GO:0009059, GO:0005737, GO:0004462, GO:0005829, GO:0019538, GO:0016070, GO:0019172, GO:0009645
AT3G02730.1	TRXF1	thioredoxin F-type 1	18.236	18	3	62	3	181.12			0	cellular homeostasis;metabolic process;regulation of biological process;response to stimulus;transport		antioxidant activity;catalytic activity;enzyme regulator activity;protein binding	Pf00085, Pf13098, Pf13905		GO:0009534, GO:0008047, GO:0045454, GO:0009570, GO:0009507, GO:0005829, GO:0009642, GO:0006109, GO:0043086, GO:0043085, GO:0004857
AT3G02770.1	AT3G02770	Ribonuclease E inhibitor RraA/Dimethylmenaquinone methyltransferase	11.989	25	4	18	2	42.29			0	metabolic process;regulation of biological process	cytoplasm	catalytic activity;enzyme regulator activity;metal ion binding	Pf03476, Pf03737		GO:0005737, GO:0051252, GO:0047443, GO:0005829, GO:0008948, GO:0008428
AT3G02870.1	VTC4	Inositol monophosphatase family protein	13.458	10	2	4	2	14.41	Synthesis of IP2, IP, and Ins in the cytosol		8	metabolic process;regulation of biological process;response to stimulus	cytoplasm;cytosol;membrane	catalytic activity;metal ion binding	Pf00459	Phosphatidylinositol signaling system; Metabolic pathways; Biosynthesis of secondary metabolites; Inositol phosphate metabolism; Ascorbate and aldarate metabolism	GO:0007165, GO:0052833, GO:0005737, GO:0052832, GO:0046854, GO:0005829, GO:0010347, GO:0008934, GO:0006020, GO:0009409, GO:0005886, GO:0019853, GO:0006021
AT3G02880.1	AT3G02880	Leucine-rich repeat protein kinase family protein	45.398	19	9	88	7	255.76			0	metabolic process;regulation of biological process;response to stimulus	cytosol;membrane	catalytic activity;nucleotide binding;protein binding	Pf00069, Pf07714, Pf08263, Pf13855		GO:0005515, GO:0071407, GO:0031347, GO:0008219, GO:0042742, GO:0046777, GO:0009059, GO:0006468, GO:1901701, GO:0048638, GO:0016301, GO:0044036, GO:0045088, GO:0051641, GO:0009506, GO:0016049, GO:0050832, GO:0005829, GO:0005576, GO:0009755, GO:0009505, GO:0031349, GO:0071396, GO:0004672, GO:0071554, GO:0006810, GO:0008104, GO:0000271, GO:0005886, GO:0036211
AT3G02900.1	AT3G02900	unknown protein; FUNCTIONS IN: molecular_function unknown; INVOLVED IN: biological_process unknown; LOCATED IN: chloroplast; EXPRESSED IN: 22 plant structures; EXPRESSED DURING: 13 growth stages; BEST Arabidopsis thaliana protein match is: unknown protein (TAIR:AT5G16660.1); Has 80 Blast hits to 80 proteins in 21 species: Archae - 0; Bacteria - 4; Metazoa - 0; Fungi - 0; Plants - 76; Viruses - 0;…	7.312	13	2	4	2	9.24			0		membrane				GO:0003674, GO:0009536, GO:0009941, GO:0005829, GO:0005576, GO:0008150, GO:0009706
AT3G03250.1	UGP1	UDP-GLUCOSE PYROPHOSPHORYLASE 1	98.389	33	13	167	5	602.37	Glycogen synthesis; Formation of the active cofactor, UDP-glucuronate		13	cell communication;cell organization and biogenesis;development;metabolic process;response to stimulus	cytoplasm;cytosol;membrane	catalytic activity	Pf01704	Pentose and glucuronate interconversions; Galactose metabolism; Metabolic pathways; Starch and sucrose metabolism; Amino sugar and nucleotide sugar metabolism	GO:0009555, GO:0005985, GO:0005737, GO:0052543, GO:0003983, GO:0006011, GO:0090406, GO:0016036, GO:0005829, GO:0005886, GO:0005977
AT3G03630.1	CS26	cysteine synthase 26	9.799	9	3	9	3	19.77			6	metabolic process;regulation of biological process;response to stimulus	mitochondrion	catalytic activity	Pf00291	Biosynthesis of secondary metabolites; Biosynthesis of amino acids; Sulfur metabolism; Metabolic pathways; Cysteine and methionine metabolism; Carbon metabolism	GO:0090322, GO:0006535, GO:0015979, GO:0005737, GO:0009643, GO:0004124, GO:0010310, GO:0009507, GO:0031977
AT3G03710.1	RIF10	polyribonucleotide nucleotidyltransferase, putative	27.04	9	7	33	7	92.66			3	cell communication;metabolic process;regulation of biological process;response to stimulus		catalytic activity;RNA binding	Pf00013, Pf00575, Pf01138, Pf03725, Pf03726	Purine metabolism; Pyrimidine metabolism; RNA degradation	GO:0000958, GO:0006401, GO:0009570, GO:0016036, GO:0016123, GO:0005829, GO:0015995, GO:0009507, GO:0003729, GO:0016120, GO:0000965, GO:0031425, GO:0010323, GO:0005739, GO:0000175, GO:0004654
AT3G03780.3	MS2	methionine synthase 2	295.3	42	28	394	12	1671.98			5	metabolic process;response to stimulus	cytoplasm;cytosol;extracellular;membrane	catalytic activity;metal ion binding	Pf01717, Pf08267	Selenocompound metabolism; Cysteine and methionine metabolism; Metabolic pathways; Biosynthesis of secondary metabolites; Biosynthesis of amino acids	GO:0008705, GO:0005737, GO:0009086, GO:0048046, GO:0009506, GO:0003729, GO:0009507, GO:0009941, GO:0005829, GO:0005886, GO:0003871, GO:0008270
AT3G03890.1	AT3G03890	FMN binding	4.399	5	2	10	2	15.66			0	metabolic process	extracellular	catalytic activity;nucleotide binding	Pf01243, Pf10615, Pf13883		GO:0020037, GO:0009507, GO:0005576, GO:0042803, GO:0042167
AT3G03960.1	AT3G03960	TCP-1/cpn60 chaperonin family protein	74.365	32	12	46	12	186.08	Neutrophil degranulation; Cooperation of PDCL (PhLP1) and TRiC/CCT in G-protein beta folding; Association of TriC/CCT with target proteins during biosynthesis		8	metabolic process;regulation of biological process	cytoplasm;cytosol;membrane	nucleotide binding;protein binding	Pf00118		GO:0051082, GO:0005737, GO:0016887, GO:0005515, GO:0006457, GO:0044183, GO:0009506, GO:0009507, GO:0005829, GO:0051050, GO:0005832
AT3G03980.1	AT3G03980	NAD(P)-binding Rossmann-fold superfamily protein	13.156	22	4	14	4	27.47			5	metabolic process		catalytic activity	Pf00106, Pf01370, Pf08659, Pf13561	Biosynthesis of unsaturated fatty acids; Biotin metabolism; Fatty acid metabolism; Metabolic pathways; Fatty acid biosynthesis	GO:0009059, GO:0003674, GO:0009507, GO:0016070, GO:0044271
AT3G04120.1	GAPC1	glyceraldehyde-3-phosphate dehydrogenase C subunit 1	179.771	73	20	353	3	1397.01	Glycolysis; Gluconeogenesis		11	metabolic process;response to stimulus	cytoplasm;cytosol;extracellular;Golgi;membrane;mitochondrion;nucleus	catalytic activity;DNA binding;metal ion binding;nucleotide binding;protein binding	Pf00044, Pf02800	Biosynthesis of secondary metabolites; Biosynthesis of amino acids; Metabolic pathways; Carbon fixation in photosynthetic organisms; Glycolysis / Gluconeogenesis; Carbon metabolism	GO:0005515, GO:0005634, GO:0048316, GO:0000325, GO:0009507, GO:0045893, GO:0051287, GO:0008886, GO:1901149, GO:0009408, GO:0005740, GO:0005737, GO:0009744, GO:0005829, GO:0006094, GO:0006979, GO:0004365, GO:0042542, GO:0051775, GO:0050661, GO:0006096, GO:0048046, GO:0010154, GO:0005507, GO:0005886, GO:0005739
AT3G04550.1	AT3G04550	unknown protein; INVOLVED IN: biological_process unknown; LOCATED IN: chloroplast stroma, chloroplast; EXPRESSED IN: 22 plant structures; EXPRESSED DURING: 13 growth stages; BEST Arabidopsis thaliana protein match is: unknown protein (TAIR:AT5G28500.1); Has 110 Blast hits to 110 proteins in 51 species: Archae - 0; Bacteria - 67; Metazoa - 1; Fungi - 0; Plants - 41; Viruses - 0; Other Eukaryotes -…	48.955	25	7	64	7	214.81			0						GO:0009570, GO:0009507, GO:0005829
AT3G04610.1	FLK	RNA-binding KH domain-containing protein	15.027	6	3	15	3	42.21			0	metabolic process;regulation of biological process	cytoplasm;nucleus	protein binding;RNA binding	Pf00013, Pf07650, Pf13014		GO:0005737, GO:0005515, GO:0010468, GO:0005634, GO:0003729, GO:0009911
AT3G04650.1	AT3G04650	FAD/NAD(P)-binding oxidoreductase family protein	14.363	15	4	11	4	43.84			0	metabolic process	mitochondrion	catalytic activity;nucleotide binding	Pf01266, Pf01494, Pf01593, Pf03486, Pf07992, Pf13450		GO:0003674, GO:0009737, GO:0009507, GO:0005829, GO:0005739
AT3G04790.1	AT3G04790; EMB3119	Ribose 5-phosphate isomerase, type A protein	97.74	34	7	158	7	701.78	Pentose phosphate pathway (hexose monophosphate shunt)		9	defense response;metabolic process;response to stimulus	membrane	catalytic activity	Pf06026	Metabolic pathways; Pentose phosphate pathway; Biosynthesis of secondary metabolites; Biosynthesis of amino acids; Carbon fixation in photosynthetic organisms; Carbon metabolism	GO:0019253, GO:0009052, GO:0009570, GO:0009579, GO:0009507, GO:0009941, GO:0005829, GO:0009535, GO:0004751
AT3G04840.1	AT3G04840	Ribosomal protein S3Ae	18.735	15	3	9	3	33	Nonsense Mediated Decay (NMD) independent of the Exon Junction Complex (EJC); Nonsense Mediated Decay (NMD) enhanced by the Exon Junction Complex (EJC); Ribosomal scanning and start codon recognition; Formation of a pool of free 40S subunits; GTP hydrolysis and joining of the 60S ribosomal subunit; L13a-mediated translational silencing of Ceruloplasmin expression; Formation of the ternary complex…		15	metabolic process	cytoplasm;cytosol;Golgi;membrane;ribosome	RNA binding;structural molecule activity	Pf01015	Ribosome	GO:0005737, GO:0009506, GO:0003729, GO:0005829, GO:0022627, GO:0022626
AT3G04870.2	ZDS	zeta-carotene desaturase	49.893	18	7	68	7	257.43			3	metabolic process	mitochondrion	catalytic activity	Pf00890, Pf01266, Pf01593, Pf03486, Pf07992, Pf13450, Pf13454	Carotenoid biosynthesis; Biosynthesis of secondary metabolites; Metabolic pathways	GO:0052887, GO:0052889, GO:0052886, GO:1901177, GO:0016719, GO:0016120, GO:0009507, GO:0009941, GO:0016117
AT3G04880.1	DRT102	DNA-damage-repair/toleration protein (DRT102)	10.652	11	2	10	2	38.03			0	metabolic process;response to stimulus	cytoplasm;cytosol;nucleus	catalytic activity	Pf02502, Pf07883, Pf12973, Pf14499		GO:0005737, GO:0016853, GO:0009411, GO:0005634, GO:0005975, GO:0005829, GO:0000719
AT3G04920.1	AT3G04920	Ribosomal protein S24e family protein	17.046	27	3	8	2	28.87	Nonsense Mediated Decay (NMD) independent of the Exon Junction Complex (EJC); Nonsense Mediated Decay (NMD) enhanced by the Exon Junction Complex (EJC); Ribosomal scanning and start codon recognition; Formation of a pool of free 40S subunits; GTP hydrolysis and joining of the 60S ribosomal subunit; L13a-mediated translational silencing of Ceruloplasmin expression; Formation of the ternary complex…		15	metabolic process	cytoplasm;cytosol;Golgi;membrane;ribosome	RNA binding;structural molecule activity	Pf01231, Pf01282	Ribosome	GO:0030154, GO:0005737, GO:0003729, GO:0000325, GO:0009507, GO:0005829, GO:0022627, GO:0022626, GO:0003735, GO:0006412, GO:0005730
AT3G04930.1	AT3G04930	DNA-binding storekeeper protein-related transcriptional regulator	7.411	5	2	2	2	7.1			0	metabolic process;regulation of biological process	nucleus	protein binding	Pf04504		GO:0006355, GO:0005634, GO:0005515
AT3G04940.1	CYSD1	cysteine synthase D1	29.187	15	4	38	2	126.88			6	metabolic process	cytoplasm	catalytic activity	Pf00291	Sulfur metabolism; Carbon metabolism; Biosynthesis of secondary metabolites; Cysteine and methionine metabolism; Metabolic pathways; Biosynthesis of amino acids	GO:0006535, GO:0005737, GO:0050017, GO:0004124, GO:0009507, GO:0005829, GO:0019344
AT3G05180.1	AT3G05180	GDSL-like Lipase/Acylhydrolase superfamily protein	15.126	9	3	10	3	31.81			0	defense response;metabolic process;response to stimulus	extracellular	catalytic activity	Pf00657		GO:0016788, GO:0048046, GO:0009627
AT3G05350.1	AT3G05350	Metallopeptidase M24 family protein	104.095	28	12	63	12	327.6			0	metabolic process		catalytic activity;metal ion binding	Pf00557, Pf01321		GO:0070006, GO:0009570, GO:0044281, GO:0009507, GO:0005829, GO:0008104, GO:0009416, GO:0044271
AT3G05420.2	ACBP4	acyl-CoA binding protein 4	25.565	10	7	45	7	91.81			0	response to stimulus;transport	cytoplasm;cytosol;nucleus	protein binding	Pf00887, Pf01344, Pf05622, Pf07646, Pf13415, Pf13418, Pf13854, Pf13964, Pf14073		GO:0005737, GO:0005515, GO:0000062, GO:0009753, GO:0006869, GO:0005634, GO:0005829, GO:0009723, GO:0009416
AT3G05530.1	RPT5A	regulatory particle triple-A ATPase 5A	26.262	18	5	22	4	81.34	Antigen processing: Ubiquitination & Proteasome degradation; Ub-specific processing proteases; Signaling by WNT; Cdc20:Phospho-APC/C mediated degradation of Cyclin A; Hedgehog 'on' state; Orc1 removal from chromatin; Regulation of DNA replication; TCF dependent signaling in response to WNT; UCH proteinases; Cross-presentation of soluble exogenous antigens (endosomes); Degradation of DVL; Removal …		46	development;metabolic process;regulation of biological process;response to stimulus	cytoplasm;cytosol;nucleus;proteasome	catalytic activity;nucleotide binding;protein binding	Pf00004, Pf01078, Pf05496, Pf05673, Pf07724, Pf07726, Pf07728, Pf13191, Pf13401, Pf14532	Proteasome	GO:0009555, GO:0005737, GO:0016887, GO:0010498, GO:0006511, GO:0005634, GO:0009553, GO:0043161, GO:0005829, GO:0000502, GO:0008540, GO:0005516, GO:0036402
AT3G05590.1	RPL18	ribosomal protein L18	12.572	13	2	8	2	27.65	Nonsense Mediated Decay (NMD) independent of the Exon Junction Complex (EJC); Nonsense Mediated Decay (NMD) enhanced by the Exon Junction Complex (EJC); Formation of a pool of free 40S subunits; GTP hydrolysis and joining of the 60S ribosomal subunit; L13a-mediated translational silencing of Ceruloplasmin expression; SRP-dependent cotranslational protein targeting to membrane		13	metabolic process	cytoplasm;Golgi;membrane;ribosome;vacuole	protein binding;RNA binding;structural molecule activity	Pf00828	Ribosome	GO:0005737, GO:0005773, GO:0005515, GO:0000325, GO:0003729, GO:0009507, GO:0005829, GO:0022625, GO:0003735, GO:0015934, GO:0006412, GO:0003723
AT3G05900.1	AT3G05900	neurofilament protein-related	194.417	56	27	263	27	1052.98			0		cytoplasm				GO:0009059, GO:0003674, GO:0030154, GO:0048589, GO:0007165, GO:0005737, GO:0090558, GO:0071554, GO:0009639, GO:0033993, GO:0008610, GO:0005829, GO:0009723, GO:0010015, GO:0009642, GO:0014070, GO:0036211, GO:0009637
AT3G06050.1	PRXIIF	peroxiredoxin IIF	73.341	71	11	178	11	602.14			0	cellular homeostasis;metabolic process;regulation of biological process;response to stimulus	mitochondrion;organelle lumen	antioxidant activity;catalytic activity	Pf00578, Pf01123, Pf08534		GO:0034599, GO:0005737, GO:0004601, GO:0005759, GO:0042744, GO:0008379, GO:0045454, GO:0005829, GO:0006979, GO:0005739
AT3G06350.1	MEE32	dehydroquinate dehydratase, putative / shikimate dehydrogenase, putative	62.931	24	10	47	10	161.65			4	metabolic process	cytosol	catalytic activity;nucleotide binding	Pf01261, Pf01487, Pf01488, Pf08501	Biosynthesis of secondary metabolites; Metabolic pathways; Phenylalanine, tyrosine and tryptophan biosynthesis; Biosynthesis of amino acids	GO:0004764, GO:0050661, GO:0009570, GO:0009507, GO:0019632, GO:0003855, GO:0009423, GO:0009793
AT3G06580.1	GALK	Mevalonate/galactokinase family protein	14.402	8	4	12	4	29.37			0	metabolic process	cytoplasm;cytosol	catalytic activity;metal ion binding;nucleotide binding	Pf00288, Pf08544, Pf10509		GO:0005737, GO:0006012, GO:0046835, GO:0004335, GO:0005829
AT3G06650.1	ACLB-1	ATP-citrate lyase B-1	78.478	30	11	51	11	200.96	Neutrophil degranulation; Fatty acyl-CoA biosynthesis; ChREBP activates metabolic gene expression		12	metabolic process	cytoplasm;cytosol;membrane	catalytic activity;metal ion binding;nucleotide binding	Pf00285, Pf00549	Metabolic pathways; Biosynthesis of secondary metabolites; Citrate cycle (TCA cycle)	GO:0003878, GO:0005737, GO:0005829, GO:0006099, GO:0006633, GO:0006085
AT3G06720.1	IMPA-1	importin alpha isoform 1	68.326	33	11	81	6	267.8			0	transport	cytoplasm;cytosol;nucleus	protein binding;transporter activity	Pf00514, Pf01749, Pf02985, Pf13513, Pf13646		GO:0006606, GO:0061608, GO:0005737, GO:0005515, GO:0009505, GO:0008139, GO:0005635, GO:0005634, GO:0006607, GO:0005730
AT3G07100.1	ERMO2	Sec23/Sec24 protein transport family protein	11.768	4	4	8	4	18.12	Cargo concentration in the ER; Antigen Presentation: Folding, assembly and peptide loading of class I MHC; COPII (Coat Protein 2) Mediated Vesicle Transport		14	cell growth;cell organization and biogenesis;regulation of biological process;transport	cytoplasm;cytosol;endoplasmic reticulum;Golgi;membrane	metal ion binding;protein binding;transporter activity	Pf00626, Pf04810, Pf04811, Pf04815, Pf08033	Protein processing in endoplasmic reticulum	GO:0005515, GO:0007029, GO:0000149, GO:0090110, GO:0009507, GO:0009555, GO:0032876, GO:0048232, GO:0006888, GO:0070971, GO:0030127, GO:0008270, GO:0005794, GO:0008361, GO:0080119, GO:0005829, GO:0090392, GO:0006886, GO:0046740, GO:0007030
AT3G07320.1	AT3G07320	O-Glycosyl hydrolases family 17 protein	10.701	7	2	14	2	51.02			0	metabolic process	membrane	catalytic activity	Pf00332, Pf07983		GO:0009059, GO:0042973, GO:0010374, GO:0005975, GO:0009506, GO:0033993, GO:0009832
AT3G07390.1	AIR12	auxin-responsive family protein	6.248	6	2	27	2	68.15			0	cell organization and biogenesis;metabolic process;regulation of biological process;response to stimulus	extracellular;membrane	metal ion binding;structural molecule activity	Pf04526		GO:0009733, GO:0005201, GO:0030198, GO:0016020, GO:0005829, GO:0005576, GO:0010102, GO:0005886
AT3G07470.1	AT3G07470	Protein of unknown function, DUF538	22.186	30	4	37	3	114.6			0		extracellular;vacuole		Pf04398		GO:0030154, GO:0048589, GO:0071695, GO:0033993, GO:0099503, GO:0000325, GO:0005576, GO:0014070, GO:0098542, GO:0043436
AT3G07480.1	AT3G07480	2Fe-2S ferredoxin-like superfamily protein	10.806	14	2	10	2	27.46			0	metabolic process;response to stimulus	mitochondrion				GO:0005747, GO:0005515, GO:0051537, GO:0008137, GO:0005829, GO:0005739, GO:0006120
AT3G07660.1	AT3G07660	Kinase-related protein of unknown function (DUF1296)	9.995	4	3	5	3	12.49			0		nucleus	protein binding;RNA binding	Pf06972		GO:0051082, GO:0005634, GO:0003729, GO:0005829, GO:0008150
AT3G07670.1	AT3G07670	Rubisco methyltransferase family protein	21.203	11	5	8	5	23.58			0	metabolic process		catalytic activity;protein binding	Pf00856, Pf09273		GO:0016279, GO:0030785, GO:0018026, GO:0018022, GO:0009507
AT3G07720.1	AT3G07720	Galactose oxidase/kelch repeat superfamily protein	18.862	14	4	11	4	35.71			0	response to stimulus	cytoplasm;cytosol;nucleus	protein binding	Pf01344, Pf07646, Pf13415, Pf13418, Pf13854, Pf13964		GO:0005737, GO:0030234, GO:0005634, GO:0080028, GO:0005829, GO:0010043
AT3G07810.2	AT3G07810	RNA-binding (RRM/RBD/RNP motifs) family protein	9.811	6	2	4	2	13.12			0		extracellular	RNA binding	Pf00076, Pf13893, Pf14259		GO:0003729, GO:0006417, GO:0010494
AT3G07880.1	SCN1	Immunoglobulin E-set superfamily protein	11.277	15	2	11	2	40.8	Rho GTPase cycle		3	cell differentiation;cell growth;cell organization and biogenesis;regulation of biological process	cytoplasm	enzyme regulator activity;protein binding	Pf02115		GO:0007266, GO:0009932, GO:0005737, GO:0005515, GO:0005094, GO:0016020, GO:0005829, GO:0010053
AT3G08030.1	AT3G08030	Protein of unknown function, DUF642	67.261	35	8	102	8	343.22			0		membrane		Pf04862		GO:0007165, GO:0003674, GO:0005643, GO:1901701, GO:0071396, GO:0009505, GO:0010646, GO:0098542, GO:1901615, GO:0099503, GO:0023051, GO:0009507, GO:0009888, GO:0032787, GO:0005886, GO:0071407, GO:0010565, GO:0031347
AT3G08580.1	AAC1	ADP/ATP carrier 1	36.298	19	8	76	8	199.17			0	cell organization and biogenesis;transport	Golgi;membrane;mitochondrion;vacuole	metal ion binding;protein binding;transporter activity	Pf00153		GO:0005740, GO:0005773, GO:0005515, GO:0140021, GO:0000325, GO:0005507, GO:0009507, GO:0015865, GO:1990544, GO:0009941, GO:0003729, GO:0005829, GO:0005886, GO:0009505, GO:0005739, GO:0005471, GO:0005730
AT3G08590.1	AT3G08590; iPGAM2	Phosphoglycerate mutase, 2,3-bisphosphoglycerate-independent	120.441	40	16	145	10	560.54			6	development;metabolic process;response to stimulus	cytoplasm;cytosol;extracellular	catalytic activity;metal ion binding	Pf01676, Pf06415	Biosynthesis of secondary metabolites; Metabolic pathways; Glycolysis / Gluconeogenesis; Biosynthesis of amino acids; Glycine, serine and threonine metabolism; Carbon metabolism	GO:0046537, GO:0009555, GO:0005737, GO:0030145, GO:0048046, GO:0006096, GO:0009737, GO:0010037, GO:0009506, GO:0005829, GO:0010118, GO:0009637, GO:0006007
AT3G08740.1	AT3G08740	elongation factor P (EF-P) family protein	45.6	29	7	68	7	205.18			0	metabolic process	cytoplasm	RNA binding	Pf01132, Pf08207, Pf09285		GO:0009059, GO:0005737, GO:0006414, GO:0003746, GO:0009570, GO:0044281, GO:0009507, GO:0005829, GO:0033014, GO:0016070, GO:0009416, GO:0019684, GO:0009793
AT3G08920.1	AT3G08920	Rhodanese/Cell cycle control phosphatase superfamily protein	15.827	17	3	5	3	15.37			0	response to stimulus	membrane		Pf00581		GO:0003674, GO:0009534, GO:0009507, GO:0009941, GO:0009409, GO:0008150
AT3G08940.2	LHCB4.2	light harvesting complex photosystem II	80.673	34	9	246	5	880.21			2	metabolic process;response to stimulus	membrane	metal ion binding	Pf00504	Metabolic pathways; Photosynthesis - antenna proteins	GO:0009534, GO:0009579, GO:0009768, GO:0009507, GO:0009941, GO:0005829, GO:0003729, GO:0009535, GO:0009416, GO:0016168
AT3G09200.1	AT3G09200	Ribosomal protein L10 family protein	156.027	67	10	209	4	907.55	Nonsense Mediated Decay (NMD) independent of the Exon Junction Complex (EJC); Nonsense Mediated Decay (NMD) enhanced by the Exon Junction Complex (EJC); Formation of a pool of free 40S subunits; GTP hydrolysis and joining of the 60S ribosomal subunit; L13a-mediated translational silencing of Ceruloplasmin expression; SRP-dependent cotranslational protein targeting to membrane		13	metabolic process;response to stimulus	cytoplasm;cytosol;extracellular;Golgi;membrane;nucleus;ribosome	metal ion binding;structural molecule activity	Pf00428, Pf00466	Ribosome	GO:0042254, GO:0005737, GO:0046686, GO:0002181, GO:0009506, GO:0003729, GO:0005634, GO:0070180, GO:0005829, GO:0022625, GO:0005507, GO:0022626, GO:0010043, GO:0003735, GO:0000027, GO:0005730
AT3G09440.1	AT3G09440	Heat shock protein 70 (Hsp 70) family protein	247.776	47	23	539	10	2101.19	Protein methylation; HSP90 chaperone cycle for steroid hormone receptors (SHR); mRNA Splicing - Major Pathway; Attenuation phase; Regulation of HSF1-mediated heat shock response; Neutrophil degranulation		20	cell organization and biogenesis;metabolic process;response to stimulus	cytoplasm;cytosol;extracellular;Golgi;membrane;nucleus;ribosome;vacuole	nucleotide binding;protein binding	Pf00012, Pf06723	Spliceosome; Protein processing in endoplasmic reticulum; Endocytosis	GO:0005515, GO:0000325, GO:0009507, GO:0022626, GO:0031072, GO:0009408, GO:0002020, GO:0005794, GO:0016887, GO:0005773, GO:0005737, GO:0006457, GO:0042026, GO:0051085, GO:0009506, GO:0003729, GO:0005829, GO:0009615, GO:0009505, GO:0010494, GO:0044183, GO:0048046, GO:0016363, GO:0005886
AT3G09580.1	AT3G09580	FAD/NAD(P)-binding oxidoreductase family protein	48.932	23	8	59	8	208.21			0	metabolic process		catalytic activity	Pf01593, Pf13450		GO:1901566, GO:0016491, GO:0010468, GO:0009570, GO:0044281, GO:0006778, GO:0009507, GO:0009941, GO:0050793, GO:0016070, GO:0019219, GO:0009266, GO:0044271
AT3G09630.1	AT3G09630	Ribosomal protein L4/L1 family	50.459	22	7	19	3	61.7	Nonsense Mediated Decay (NMD) independent of the Exon Junction Complex (EJC); Nonsense Mediated Decay (NMD) enhanced by the Exon Junction Complex (EJC); Formation of a pool of free 40S subunits; GTP hydrolysis and joining of the 60S ribosomal subunit; L13a-mediated translational silencing of Ceruloplasmin expression; SRP-dependent cotranslational protein targeting to membrane		13	metabolic process	cytoplasm;cytosol;membrane;ribosome;vacuole	RNA binding;structural molecule activity	Pf00573, Pf14374	Ribosome	GO:0005737, GO:0005773, GO:0005730, GO:0003723, GO:0009506, GO:0003729, GO:0005829, GO:0022625, GO:0016070, GO:0022626, GO:0009505, GO:0003735, GO:0006412, GO:0009793
AT3G09680.1	AT3G09680	Ribosomal protein S12/S23 family protein	11.043	16	2	9	2	26.02	Nonsense Mediated Decay (NMD) independent of the Exon Junction Complex (EJC); Nonsense Mediated Decay (NMD) enhanced by the Exon Junction Complex (EJC); Ribosomal scanning and start codon recognition; Formation of a pool of free 40S subunits; GTP hydrolysis and joining of the 60S ribosomal subunit; L13a-mediated translational silencing of Ceruloplasmin expression; Formation of the ternary complex…		15	metabolic process	cytoplasm;Golgi;ribosome	structural molecule activity	Pf00164	Ribosome	GO:0005737, GO:0005840, GO:0003729, GO:0005829, GO:0022627, GO:0022626, GO:0003735, GO:0006412, GO:0005730
AT3G09790.1	UBQ8	ubiquitin 8	14.998	8	3	34	3	109.31			0	metabolic process	cytoplasm;nucleus;vacuole	protein binding	Pf00240, Pf11976, Pf13019, Pf13881, Pf14560		GO:0005737, GO:0005622, GO:0031625, GO:0005634, GO:0000325, GO:0005829, GO:0031386, GO:0019941, GO:0009505, GO:0006511
AT3G09820.1	ADK1	adenosine kinase 1	125.245	54	14	230	4	870.33	Purine salvage		6	metabolic process;response to stimulus	cytoplasm;cytosol;extracellular;membrane;nucleus	catalytic activity;metal ion binding;nucleotide binding	Pf00294	Metabolic pathways; Purine metabolism	GO:0006169, GO:0044209, GO:0005737, GO:0048046, GO:0005634, GO:0009506, GO:0005507, GO:0005829, GO:0004001, GO:0005576, GO:0080094, GO:0005886, GO:0006144
AT3G10060.1	AT3G10060	FKBP-like peptidyl-prolyl cis-trans isomerase family protein	25.786	24	4	47	4	152.96			0	metabolic process	membrane;nucleus	catalytic activity	Pf00254		GO:0009534, GO:0009579, GO:0009507, GO:0005829, GO:0009535, GO:0003755, GO:0009543
AT3G10350.1	AT3G10350	P-loop containing nucleoside triphosphate hydrolases superfamily protein	25.75	16	5	58	5	141			0	cell organization and biogenesis;transport	membrane	catalytic activity;nucleotide binding	Pf00448, Pf01656, Pf02374		GO:0016887, GO:0005515, GO:0043529, GO:0009570, GO:0006620, GO:0009507, GO:0005829, GO:0009658, GO:0045038, GO:0005524
AT3G10380.1	SEC8	subunit of exocyst complex 8	7.615	2	2	17	2	47.85	Cilium Assembly; Cargo trafficking to the periciliary membrane; VxPx cargo-targeting to cilium		4	cell growth;cell organization and biogenesis;metabolic process;transport	cytoplasm;cytoskeleton;cytosol;extracellular;membrane;nucleus		Pf04048		GO:0048354, GO:0009846, GO:0006904, GO:0006893, GO:0060321, GO:0005634, GO:0006887, GO:0070062, GO:0009506, GO:0005829, GO:0000145, GO:0090522, GO:0005886, GO:0009860
AT3G10410.1	SCPL49	SERINE CARBOXYPEPTIDASE-LIKE 49	18.05	12	4	12	4	28.21			0	metabolic process	cytosol;extracellular;vacuole	catalytic activity	Pf00450		GO:0009059, GO:0004185, GO:0005773, GO:0009648, GO:0000325, GO:0044281, GO:0009266, GO:0005576, GO:0019748, GO:0044085
AT3G10520.1	HB2	haemoglobin 2	16.01	30	4	26	4	73.87			0	metabolic process;response to stimulus;transport	cytoplasm	metal ion binding;transporter activity	Pf00042		GO:0005737, GO:0005344, GO:0020037, GO:0009735, GO:0019432, GO:0005829, GO:0015671, GO:0006631, GO:0019825
AT3G10670.1	NAP7	non-intrinsic ABC protein 7	35.553	19	5	89	5	292.95			0	cell organization and biogenesis;metabolic process;transport		catalytic activity;nucleotide binding;protein binding;transporter activity	Pf00005, Pf13304		GO:0016887, GO:0005515, GO:0016226, GO:0042626, GO:0009570, GO:0009507, GO:0005829, GO:0022857, GO:0010027, GO:0009793
AT3G10740.1	ASD1	alpha-L-arabinofuranosidase 1	48.268	14	7	43	7	148.46			1	metabolic process	extracellular;vacuole	catalytic activity	Pf06964	Amino sugar and nucleotide sugar metabolism	GO:0009044, GO:0048046, GO:0045493, GO:0099503, GO:0000325, GO:0046373, GO:0005576, GO:0046556
AT3G10920.1	MSD1	manganese superoxide dismutase 1	146.294	55	11	226	11	961.04	Detoxification of Reactive Oxygen Species	Cadmium and glutathione	5	defense response;metabolic process;response to stimulus	mitochondrion;organelle lumen	antioxidant activity;catalytic activity;metal ion binding	Pf00081, Pf02777	Peroxisome	GO:0004784, GO:0046872, GO:0005507, GO:0005829, GO:0019430, GO:0010043, GO:0005739, GO:0009793
AT3G11070.1	AT3G11070	Outer membrane OMP85 family protein	11.113	7	3	10	3	27.11			0		membrane;mitochondrion;nucleus		Pf01103, Pf07244		GO:0003674, GO:0005741, GO:0006796, GO:0005634, GO:0005829, GO:0016070, GO:0034654, GO:0005739
AT3G11130.1	AT3G11130	Clathrin, heavy chain	103.823	16	19	57	19	201.38	Clathrin-mediated endocytosis		4	cell organization and biogenesis;transport	cytosol;Golgi;membrane;vacuole	protein binding;structural molecule activity	Pf00637, Pf01394, Pf09268, Pf13838	Endocytosis	GO:0005515, GO:0016192, GO:0006897, GO:0000325, GO:0030132, GO:0030130, GO:0032051, GO:0005198, GO:0009414, GO:0071439, GO:0005794, GO:0005773, GO:0009506, GO:0005829, GO:0010118, GO:0006886, GO:0006898, GO:0072583, GO:0005886
AT3G11170.1	FAD7	fatty acid desaturase 7	5.03	5	2	9	2	32.69			0	metabolic process;response to stimulus	membrane	catalytic activity	Pf00487, Pf11960		GO:0102874, GO:0006636, GO:0042170, GO:0102840, GO:0102837, GO:0042389, GO:0102849, GO:0102842, GO:0009507, GO:0009941, GO:0005829, GO:0009409, GO:0102875, GO:0102835, GO:0006633, GO:0102848, GO:0102839
AT3G11250.1	AT3G11250	Ribosomal protein L10 family protein	89.935	56	8	114	2	494.78	Nonsense Mediated Decay (NMD) independent of the Exon Junction Complex (EJC); Nonsense Mediated Decay (NMD) enhanced by the Exon Junction Complex (EJC); Formation of a pool of free 40S subunits; GTP hydrolysis and joining of the 60S ribosomal subunit; L13a-mediated translational silencing of Ceruloplasmin expression; SRP-dependent cotranslational protein targeting to membrane		13	metabolic process;response to stimulus	cytoplasm;Golgi;membrane;ribosome	structural molecule activity	Pf00428, Pf00466	Ribosome	GO:0030154, GO:0005737, GO:0002181, GO:0003729, GO:0070180, GO:0005829, GO:0022625, GO:0016070, GO:0022626, GO:0003735, GO:0000027
AT3G11630.1	AT3G11630	Thioredoxin superfamily protein	218.168	53	12	367	5	1853.42	TP53 Regulates Metabolic Genes; Neutrophil degranulation; Detoxification of Reactive Oxygen Species		11	cellular homeostasis;defense response;metabolic process;regulation of biological process;response to stimulus	cytosol;extracellular	antioxidant activity;catalytic activity;protein binding	Pf00578, Pf08534, Pf10417		GO:0051920, GO:0005515, GO:0004601, GO:0048046, GO:0042744, GO:0010319, GO:0008379, GO:0009570, GO:0045454, GO:0009507, GO:0009579, GO:0009941, GO:0009409, GO:0006979, GO:1901149, GO:0005829, GO:0033554
AT3G11780.2	AT3G11780	MD-2-related lipid recognition domain-containing protein / ML domain-containing protein	13.19	15	2	37	2	140.83			0	transport	extracellular;vacuole		Pf02221		GO:0032366, GO:0032934, GO:0000325, GO:0099503, GO:0005576, GO:0015918
AT3G11800.1	AT3G11800	unknown protein; FUNCTIONS IN: molecular_function unknown; INVOLVED IN: biological_process unknown; LOCATED IN: endomembrane system; EXPRESSED IN: 24 plant structures; EXPRESSED DURING: 15 growth stages; BEST Arabidopsis thaliana protein match is: unknown protein (TAIR:AT3G44150.1); Has 74 Blast hits to 73 proteins in 18 species: Archae - 0; Bacteria - 0; Metazoa - 0; Fungi - 0; Plants - 72; Viru…	16.112	15	3	14	3	51.12			0		extracellular				GO:0009059, GO:0048589, GO:0044550, GO:0071669, GO:1901362, GO:0017183, GO:0005829, GO:0005576, GO:0019438, GO:0046872, GO:0042546
AT3G11820.1	SYP121	syntaxin of plants 121	10.308	9	3	7	3	16.42	Other interleukin signaling		5	cell organization and biogenesis;defense response;regulation of biological process;response to stimulus;transport	membrane	protein binding	Pf00804, Pf05739	SNARE interactions in vesicular transport	GO:0005515, GO:0043069, GO:0016192, GO:0072660, GO:0000149, GO:0006906, GO:0009867, GO:0012505, GO:0005802, GO:0010363, GO:0009737, GO:0010148, GO:0009620, GO:0032940, GO:0009863, GO:0048278, GO:0006612, GO:0031201, GO:0009506, GO:0005829, GO:0050832, GO:0031348, GO:0006887, GO:0006952, GO:0006886, GO:0051245, GO:0005484, GO:0061025, GO:0010119, GO:0005886, GO:0043495, GO:0009504
AT3G11830.1	AT3G11830	TCP-1/cpn60 chaperonin family protein	71.032	32	11	55	11	199.47	Cooperation of PDCL (PhLP1) and TRiC/CCT in G-protein beta folding; Association of TriC/CCT with target proteins during biosynthesis		5	metabolic process;response to stimulus	cytoplasm;cytosol	nucleotide binding;protein binding	Pf00118		GO:0051082, GO:0016887, GO:0006457, GO:0005829, GO:0005832
AT3G11930.3	AT3G11930	Adenine nucleotide alpha hydrolases-like superfamily protein	17.764	17	3	19	3	59.35			0	response to stimulus	cytoplasm;membrane	catalytic activity	Pf00582		GO:0005737, GO:0044281, GO:0005829, GO:0065003, GO:0009416, GO:0009414, GO:0098542
AT3G12145.1	FLR1	Leucine-rich repeat (LRR) family protein	29.932	23	5	16	5	47.29			0	regulation of biological process;response to stimulus	cytoplasm;membrane;nucleus	enzyme regulator activity;protein binding	Pf08263, Pf13855		GO:0008134, GO:0005515, GO:0010228, GO:0048510, GO:0048574, GO:0005576
AT3G12260.1	AT3G12260	LYR family of Fe/S cluster biogenesis protein	4.692	11	2	32	2	46.27			2	metabolic process;transport	membrane;mitochondrion	catalytic activity	Pf13233	Metabolic pathways; Oxidative phosphorylation	GO:0006979, GO:0005829, GO:0005747, GO:0005739
AT3G12290.1	AT3G12290	Amino acid dehydrogenase family protein	14.67	14	4	14	4	41.57	Metabolism of folate and pterines		4	metabolic process;regulation of biological process	cytoplasm;cytosol	catalytic activity	Pf00763, Pf02882		GO:0004488, GO:0005737, GO:0004477, GO:0046653, GO:0009507, GO:0005829, GO:0044030, GO:0035999
AT3G12390.1	AT3G12390	Nascent polypeptide-associated complex (NAC), alpha subunit family protein	57.688	38	5	76	2	307.73			0	response to stimulus;transport	cytosol;Golgi;nucleus;ribosome		Pf00627, Pf01849		GO:0051082, GO:0005737, GO:0006612, GO:0005634, GO:0009506, GO:0005854, GO:0005829, GO:0016070, GO:0022626
AT3G12780.1	PGK1	phosphoglycerate kinase 1	364.902	73	30	961	17	4234.72	Glycolysis; Gluconeogenesis		11	metabolic process;response to stimulus	cytoplasm;cytosol;extracellular;membrane;mitochondrion;nucleus	catalytic activity;nucleotide binding	Pf00162, Pf08282	Metabolic pathways; Biosynthesis of secondary metabolites; Carbon metabolism; Glycolysis / Gluconeogenesis; Biosynthesis of amino acids; Carbon fixation in photosynthetic organisms	GO:0005515, GO:0005634, GO:0009507, GO:0043531, GO:0010319, GO:0009579, GO:0019375, GO:0010027, GO:0019253, GO:0005737, GO:0003729, GO:0005829, GO:0006094, GO:0009505, GO:0004672, GO:0048046, GO:0006096, GO:0009570, GO:0009941, GO:0004618, GO:0009409, GO:0005739, GO:0005524
AT3G12800.1	SDRB	short-chain dehydrogenase-reductase B	9.07	8	2	4	2	10.56	Beta-oxidation of very long chain fatty acids		6	metabolic process	cytosol;membrane	catalytic activity	Pf00106, Pf08659, Pf13561	Peroxisome	GO:0016628, GO:0008670, GO:0000325, GO:0009062, GO:0006631, GO:0005777
AT3G13235.1	AT3G13235; DDI1	ubiquitin family protein	36.352	17	7	61	7	195.77			0	metabolic process;response to stimulus	cytoplasm;cytosol;nucleus	catalytic activity;protein binding	Pf00077, Pf00240, Pf00627, Pf08284, Pf09668, Pf11976, Pf13650, Pf13975		GO:0031593, GO:0005829, GO:0005737, GO:0071310
AT3G13300.1	VCS	Transducin/WD40 repeat-like superfamily protein	35.366	6	7	24	7	70.64	mRNA decay by 5' to 3' exoribonuclease		4	metabolic process;response to stimulus	cytoplasm;cytosol;nucleus	nucleotide binding;protein binding;RNA binding	Pf00400	RNA degradation	GO:0031087, GO:0006402, GO:0010072, GO:0005515, GO:0009965, GO:0071365, GO:0010071, GO:0005634, GO:0003729, GO:0009791, GO:0042803, GO:0000932, GO:0010494
AT3G13460.1	ECT2	evolutionarily conserved C-terminal region 2	43.555	14	7	62	7	217.58			0		cytoplasm;cytosol;nucleus	protein binding;RNA binding	Pf04146		GO:0061157, GO:0005737, GO:0005515, GO:0005634, GO:0003729, GO:0005829, GO:0010494, GO:0003723
AT3G13470.1	AT3G13470; Cpn60beta2	TCP-1/cpn60 chaperonin family protein	263.452	52	28	604	2	2389			1	cell organization and biogenesis;metabolic process	cytoplasm;cytosol;Golgi;mitochondrion;nucleus;ribosome	nucleotide binding;protein binding	Pf00118	RNA degradation	GO:0042026, GO:0051085, GO:0005730, GO:0005634, GO:0009570, GO:0003729, GO:0009507, GO:0009941, GO:0022626, GO:0005739, GO:0009408
AT3G13560.3	AT3G13560	O-Glycosyl hydrolases family 17 protein	23.041	10	4	16	4	42.61			1	defense response;metabolic process;response to stimulus	membrane	catalytic activity	Pf00332, Pf07983	Starch and sucrose metabolism	GO:0042973, GO:0005975, GO:0016020, GO:0005829, GO:0005576, GO:0005886
AT3G13750.1	BGAL1	beta galactosidase 1	12.275	4	3	3	2	8.59			0	metabolic process	cytosol;extracellular;vacuole	catalytic activity	Pf01301, Pf02140, Pf02449		GO:0030246, GO:0051252, GO:0005773, GO:0019752, GO:0010468, GO:0009506, GO:0005975, GO:0005618, GO:0005829, GO:0004565, GO:0005576, GO:0009642, GO:0009505
AT3G13860.1	HSP60-3A	heat shock protein 60-3A	16.071	7	4	18	4	46.11			1	metabolic process;response to stimulus;transport	cytoplasm;cytosol;membrane;mitochondrion	nucleotide binding;protein binding	Pf00118	RNA degradation	GO:0042026, GO:0006457, GO:0000325, GO:0009507, GO:0005829, GO:0005739
AT3G13870.1	RHD3	Root hair defective 3 GTP-binding protein (RHD3)	27.903	9	5	19	5	81.98			0	cell differentiation;cell growth;cell organization and biogenesis;transport	cytoplasm;endoplasmic reticulum;Golgi;membrane;nucleus	catalytic activity;nucleotide binding	Pf00350, Pf02263, Pf05879		GO:0009932, GO:0030036, GO:0005737, GO:0005783, GO:0003924, GO:0005634, GO:0000325, GO:0005829, GO:0006888, GO:0009832, GO:0016320, GO:0005886, GO:0010053, GO:0005525
AT3G13920.1	EIF4A1	eukaryotic translation initiation factor 4A1	111.119	50	19	182	4	548.48	Ribosomal scanning and start codon recognition; L13a-mediated translational silencing of Ceruloplasmin expression; Activation of the mRNA upon binding of the cap-binding complex and eIFs, and subsequent binding to 43S		8	metabolic process;regulation of biological process;response to stimulus	cytoplasm;cytosol;extracellular;Golgi;membrane;nucleus	catalytic activity;nucleotide binding;protein binding;RNA binding	Pf00270, Pf00271	RNA transport	GO:0005515, GO:0009266, GO:0016070, GO:0009793, GO:0048285, GO:0002183, GO:0043170, GO:0005737, GO:0006413, GO:0048229, GO:0051641, GO:0009506, GO:0003729, GO:0005829, GO:0009505, GO:0003724, GO:0003743, GO:0051726, GO:0005730
AT3G13930.1	AT3G13930	Dihydrolipoamide acetyltransferase, long form protein	85.878	35	14	130	10	423.58	Regulation of pyruvate dehydrogenase (PDH) complex; Signaling by Retinoic Acid		14	metabolic process	mitochondrion;organelle lumen	catalytic activity;metal ion binding	Pf00198, Pf00364, Pf02817	Glycolysis / Gluconeogenesis; Metabolic pathways; Biosynthesis of secondary metabolites; Pyruvate metabolism; Carbon metabolism; Citrate cycle (TCA cycle)	GO:0048589, GO:0006086, GO:1901566, GO:0005737, GO:0045254, GO:0005507, GO:0009941, GO:0005829, GO:0010015, GO:0009888, GO:0031405, GO:0005739, GO:0016407, GO:0004742, GO:0043436
AT3G14067.1	AT3G14067	Subtilase family protein	155.379	28	12	255	12	1060.83			0	metabolic process	cytosol;extracellular;membrane;vacuole	catalytic activity	Pf00082, Pf02225, Pf05922		GO:0048046, GO:0010150, GO:0010223, GO:0000325, GO:0099503, GO:0005829, GO:0004252, GO:0005576
AT3G14100.1	AT3G14100	RNA-binding (RRM/RBD/RNP motifs) family protein	16.409	13	5	47	3	112.79			0	metabolic process	cytosol;nucleus	catalytic activity;RNA binding	Pf00076, Pf13893, Pf14259		GO:0005737, GO:0005634, GO:0003729, GO:0071456, GO:0034063, GO:0010494
AT3G14210.1	ESM1	epithiospecifier modifier 1	171.908	48	13	410	12	1927.3			0	defense response;metabolic process;response to stimulus	extracellular;membrane;nucleus;ribosome;vacuole	catalytic activity	Pf00657		GO:0048046, GO:0009625, GO:0005634, GO:0009506, GO:0000325, GO:0016788, GO:0009507, GO:0019762, GO:0099503, GO:0005576, GO:0009941, GO:0005829, GO:0022626, GO:0005777
AT3G14310.1	PME3	pectin methylesterase 3	119.769	34	13	277	13	1104.25			2	cell organization and biogenesis;defense response;metabolic process;regulation of biological process;response to stimulus	cytoplasm;extracellular;membrane	catalytic activity;enzyme regulator activity	Pf01095, Pf04043	Pentose and glucuronate interconversions; Metabolic pathways	GO:0042545, GO:0009624, GO:0005737, GO:0046910, GO:0050829, GO:0048046, GO:0009620, GO:0045490, GO:0003729, GO:0005829, GO:0009505, GO:0030599
AT3G14390.1	AT3G14390	Pyridoxal-dependent decarboxylase family protein	61.053	27	10	113	2	377.98	Agmatine biosynthesis		8	metabolic process		catalytic activity	Pf00278, Pf01168, Pf02784	Lysine biosynthesis; Biosynthesis of secondary metabolites; Biosynthesis of amino acids; Metabolic pathways	GO:0009089, GO:0009570, GO:0009507, GO:0005829, GO:0008836
AT3G14415.2	AT3G14415; GOX2	Aldolase-type TIM barrel family protein	89.691	41	14	321	6	951.17			0	defense response;metabolic process;response to stimulus	extracellular;nucleus;vacuole	catalytic activity;nucleotide binding	Pf00478, Pf01070, Pf01645, Pf03060		GO:0050665, GO:0010181, GO:0048046, GO:0005634, GO:0009570, GO:0003973, GO:0003729, GO:0005829, GO:0009507, GO:0000325, GO:0005777, GO:0010494, GO:0042742, GO:0009854
AT3G14420.1	AT3G14420; GOX1	Aldolase-type TIM barrel family protein	89.994	42	12	316	4	985.45	Peroxisomal lipid metabolism; Glyoxylate metabolism and glycine degradation		11	defense response;metabolic process;response to stimulus	cytosol;extracellular;membrane;nucleus;ribosome	catalytic activity;nucleotide binding	Pf00478, Pf01070, Pf01645, Pf03060	Glyoxylate and dicarboxylate metabolism; Peroxisome; Carbon metabolism; Biosynthesis of secondary metabolites; Metabolic pathways	GO:0005737, GO:0050665, GO:0010181, GO:0048046, GO:0005634, GO:0009506, GO:0009570, GO:0003729, GO:0009507, GO:0005829, GO:0003973, GO:0022626, GO:0005777, GO:0042742, GO:0009854
AT3G14840.2	AT3G14840	Leucine-rich repeat transmembrane protein kinase	17.469	6	4	21	4	86.59			0	defense response;metabolic process;regulation of biological process;response to stimulus	extracellular;membrane	catalytic activity;nucleotide binding;protein binding	Pf00069, Pf07714, Pf11721, Pf12799, Pf12819, Pf13855		GO:0006468, GO:0004672, GO:0005515, GO:0045088, GO:0009861, GO:0004674, GO:0009506, GO:0005829, GO:0005576, GO:0005886
AT3G14930.1	HEME1	Uroporphyrinogen decarboxylase	110.815	33	8	104	8	448.28	Heme biosynthesis		6	metabolic process;response to stimulus	cytoplasm;cytosol	catalytic activity	Pf01208	Porphyrin and chlorophyll metabolism; Biosynthesis of secondary metabolites; Metabolic pathways	GO:0005737, GO:0006782, GO:0046686, GO:0009570, GO:0009507, GO:0015995, GO:0004853
AT3G14990.1	AT3G14990; DJ1A	Class I glutamine amidotransferase-like superfamily protein	27.737	13	4	55	4	192.63			0	metabolic process;regulation of biological process;response to stimulus	cytoplasm;cytosol;membrane;nucleus;vacuole	catalytic activity;protein binding	Pf01965, Pf13278		GO:1903189, GO:0005737, GO:0005515, GO:0005634, GO:0009506, GO:0000325, GO:0009507, GO:0005829, GO:1900409, GO:0005886, GO:0019172
AT3G15000.1	AT3G15000; RIP1	cobalt ion binding	17.411	10	3	23	3	78			0	metabolic process	mitochondrion	metal ion binding;protein binding			GO:0005739, GO:0005515, GO:0003729, GO:0050897, GO:0009507, GO:0005829, GO:0016554, GO:0046983, GO:0009451, GO:0042803, GO:0080156
AT3G15356.1	AT3G15356	Legume lectin family protein	78.204	44	9	138	7	527.31			0	defense response;regulation of biological process;response to stimulus	extracellular;membrane		Pf00139		GO:0071369, GO:0071395, GO:0048046, GO:0009611, GO:0005829, GO:0005576, GO:0071323, GO:0009505
AT3G15360.1	TRX-M4	thioredoxin M-type 4	44.949	27	5	112	5	434.71			0	cellular homeostasis;metabolic process;regulation of biological process;response to stimulus;transport	membrane	antioxidant activity;catalytic activity;enzyme regulator activity;protein binding	Pf00085, Pf13098, Pf13899, Pf13905, Pf14595		GO:0005737, GO:0009505, GO:0008047, GO:0009570, GO:0009579, GO:0009507, GO:0005829, GO:0009941, GO:0009535, GO:0006109, GO:0006979, GO:0015035, GO:0043086, GO:0004857, GO:0016671
AT3G15520.1	AT3G15520	Cyclophilin-like peptidyl-prolyl cis-trans isomerase family protein	104.74	32	13	181	13	647.13			0	metabolic process	membrane	catalytic activity	Pf00160		GO:0009507, GO:0009266, GO:0044271, GO:0009793, GO:0044283, GO:0009579, GO:0006778, GO:0009059, GO:0009534, GO:0009314, GO:0008610, GO:0005829, GO:0009543, GO:0003755, GO:1901566, GO:0008104, GO:0019538, GO:0009535, GO:0031977
AT3G15660.1	GRX4	glutaredoxin 4	11.091	15	2	9	2	28.7	Mitochondrial iron-sulfur cluster biogenesis		2	cellular homeostasis;metabolic process;regulation of biological process	mitochondrion	catalytic activity;metal ion binding;protein binding	Pf00462		GO:0005515, GO:0005759, GO:0051537, GO:0005829, GO:0015036, GO:0009249, GO:0046872, GO:0005739
AT3G15690.2	AT3G15690	Single hybrid motif superfamily protein	41.929	32	4	33	4	139.54			0	metabolic process		protein binding	Pf00364		GO:0009507, GO:0006633, GO:0005515
AT3G15730.1	PLDALPHA1	phospholipase D alpha 1	24.302	8	5	7	5	25.48			5	metabolic process;regulation of biological process;response to stimulus	cytoplasm;cytosol;endoplasmic reticulum;membrane;mitochondrion;nucleus;vacuole	catalytic activity;enzyme regulator activity;metal ion binding;protein binding	Pf00168, Pf00614, Pf12357, Pf13091	Metabolic pathways; Biosynthesis of secondary metabolites; Ether lipid metabolism; Endocytosis; Glycerophospholipid metabolism	GO:0009845, GO:0005515, GO:0005634, GO:0030136, GO:0005096, GO:0016020, GO:0009507, GO:0006631, GO:0009789, GO:0009737, GO:0004620, GO:0046470, GO:0004630, GO:0009506, GO:0005829, GO:0009738, GO:0010358, GO:0005546, GO:0009395, GO:0070290, GO:0010119, GO:0005886, GO:0005739, GO:0005509
AT3G15840.1	PIFI	post-illumination chlorophyll fluorescence increase	27.377	24	4	42	4	150.85			0	metabolic process					GO:0003674, GO:0010196, GO:0009570, GO:0009579, GO:0009507, GO:0010478, GO:0070370, GO:0005829
AT3G16110.1	PDIL1-6	PDI-like 1-6	9.02	4	2	3	2	8.78			1	cellular homeostasis;metabolic process;regulation of biological process;response to stimulus	endoplasmic reticulum;organelle lumen	catalytic activity;metal ion binding	Pf00085, Pf01216, Pf13098, Pf13848	Protein processing in endoplasmic reticulum	GO:0003756, GO:0005783, GO:0006457, GO:0009507, GO:0005829, GO:0034976
AT3G16140.1	PSAH-1	photosystem I subunit H-1	75.803	49	5	268	2	1204.62			2	metabolic process	membrane		Pf03244	Metabolic pathways; Photosynthesis	GO:0003674, GO:0009534, GO:0009538, GO:0009507, GO:0005829, GO:0019538, GO:0009409, GO:0009535, GO:0015995, GO:0044255, GO:0009645
AT3G16250.1	NDF4; PnsB3	NDH-dependent cyclic electron flow 1	19.961	16	2	20	2	71.11			0	metabolic process;transport	membrane	metal ion binding	Pf00111		GO:0010598, GO:0009507, GO:0005829, GO:0009535, GO:0009773
AT3G16370.1	AT3G16370	GDSL-like Lipase/Acylhydrolase superfamily protein	42.394	22	5	57	5	236.5			0	metabolic process	extracellular	catalytic activity	Pf00657		GO:0009059, GO:0048046, GO:0016788, GO:0009507, GO:0009416, GO:0051301
AT3G16400.2	NSP1	nitrile specifier protein 1	17.595	10	4	5	4	14.07			0	metabolic process;response to stimulus	cytoplasm	protein binding;RNA binding	Pf01344, Pf01419, Pf07646, Pf13415, Pf13418, Pf13854, Pf13964		GO:0005737, GO:0030234, GO:0005634, GO:0080028, GO:0003729, GO:0080027, GO:0019762, GO:0005829
AT3G16420.2	PBP1	PYK10-binding protein 1	43.032	47	7	31	7	142.51			0	metabolic process;regulation of biological process	cytoplasm;cytosol;extracellular;nucleus	enzyme regulator activity;metal ion binding;protein binding	Pf01419		GO:0005737, GO:0030234, GO:0005515, GO:0006457, GO:0005634, GO:0009506, GO:0005507, GO:0005829
AT3G16460.2	AT3G16460; JAL34	Mannose-binding lectin superfamily protein	9.002	4	2	2	2	5.78			0	response to stimulus	cytosol;membrane;nucleus	metal ion binding	Pf01419		GO:0090558, GO:0009611, GO:0046394, GO:0005634, GO:0010015, GO:0030154, GO:0042343, GO:0009753, GO:0009506, GO:0005829, GO:0050832, GO:0006979, GO:0042440, GO:1901566, GO:0009617, GO:0010035, GO:0005507, GO:1901605, GO:0098542
AT3G16470.1	JR1	Mannose-binding lectin superfamily protein	85.618	56	11	82	11	331.27			0	response to stimulus	cytoplasm;membrane;nucleus;vacuole	protein binding	Pf01419		GO:0030246, GO:0005737, GO:0005515, GO:0009753, GO:0009611, GO:0005634, GO:0009506, GO:0000325, GO:0010228, GO:0005829, GO:0009507
AT3G16520.3	UGT88A1	UDP-glucosyl transferase 88A1	34.319	24	9	54	9	142.67			0	metabolic process	cytosol;nucleus	catalytic activity	Pf00201		GO:0080046, GO:0080045, GO:0035251, GO:0080043, GO:0005634, GO:0033993, GO:0015995, GO:0005829, GO:0009266, GO:0009416, GO:0080044, GO:0016757
AT3G16530.1	AT3G16530	Legume lectin family protein	91.51	39	9	124	7	496.68			0	response to stimulus	extracellular;membrane;nucleus		Pf00139		GO:0048046, GO:0005634, GO:0010200, GO:0005829, GO:0005576, GO:0009505, GO:0002239
AT3G16640.1	TCTP	translationally controlled tumor protein	64.068	52	9	140	9	429.21			0	cell growth;cell organization and biogenesis;cell proliferation;defense response;regulation of biological process;response to stimulus	cytoplasm;cytosol;extracellular;Golgi;membrane;nucleus	metal ion binding;protein binding	Pf00838		GO:0005515, GO:0009819, GO:0005634, GO:0000325, GO:0009507, GO:0048768, GO:0051301, GO:0009860, GO:0009793, GO:0008017, GO:0048364, GO:0009579, GO:0031117, GO:0005794, GO:0005737, GO:0007346, GO:0090333, GO:0009506, GO:0005829, GO:0010494, GO:0040014, GO:0048046, GO:0048527, GO:0090406, GO:0009791, GO:0001558, GO:0005886, GO:0005509
AT3G16910.1	AAE7	acyl-activating enzyme 7	13.23	4	2	7	2	29.66			0	metabolic process	mitochondrion	catalytic activity;nucleotide binding	Pf00501, Pf13193		GO:0031956, GO:0006097, GO:0005829, GO:0006083, GO:0003987, GO:0019605, GO:0016208, GO:0005777, GO:0005739, GO:0047760
AT3G16950.2	LPD1	lipoamide dehydrogenase 1	70.327	21	9	73	2	275.55			10	cellular homeostasis;metabolic process;regulation of biological process;response to stimulus	cytosol;mitochondrion	catalytic activity;nucleotide binding	Pf00070, Pf00890, Pf02852, Pf07992, Pf13434	Glycine, serine and threonine metabolism; Metabolic pathways; Propanoate metabolism; Pyruvate metabolism; Carbon metabolism; Biosynthesis of secondary metabolites; Glycolysis / Gluconeogenesis; Glyoxylate and dicarboxylate metabolism; Valine, leucine and isoleucine degradation; Citrate cycle (TCA cycle)	GO:0006086, GO:0009570, GO:0009507, GO:0009941, GO:0045252, GO:0046685, GO:0050660, GO:0005829, GO:0005739, GO:0004148, GO:0005730
AT3G17020.1	AT3G17020	Adenine nucleotide alpha hydrolases-like superfamily protein	18.747	18	2	6	2	23.13			0	response to stimulus	cytoplasm;membrane	catalytic activity	Pf00582		GO:0005886, GO:0005829, GO:0005737, GO:0009409
AT3G17210.1	HS1	heat stable protein 1	19.639	39	3	22	3	77.88			0	defense response;response to stimulus	cytosol;membrane	metal ion binding	Pf07876		GO:0009507, GO:0050832, GO:0005829, GO:0005886, GO:0009865, GO:0042742
AT3G17240.1	mtLPD2	lipoamide dehydrogenase 2	35.318	18	7	48	3	141.52	Regulation of pyruvate dehydrogenase (PDH) complex; Branched-chain amino acid catabolism; Glycine degradation; Lysine catabolism; Citric acid cycle (TCA cycle); Signaling by Retinoic Acid		25	cellular homeostasis;metabolic process;regulation of biological process;response to stimulus	extracellular;Golgi;mitochondrion;organelle lumen	catalytic activity;metal ion binding;nucleotide binding	Pf00070, Pf02852, Pf07992	Biosynthesis of secondary metabolites; Glyoxylate and dicarboxylate metabolism; Glycolysis / Gluconeogenesis; Valine, leucine and isoleucine degradation; Citrate cycle (TCA cycle); Glycine, serine and threonine metabolism; Pyruvate metabolism; Metabolic pathways; Propanoate metabolism; Carbon metabolism	GO:0005747, GO:0008270, GO:0005507, GO:0050897, GO:0005829, GO:0045252, GO:0050660, GO:0005739, GO:0004148, GO:0005524, GO:0043436
AT3G17390.1	MTO3	S-adenosylmethionine synthetase family protein	229.155	56	20	374	10	1571.15	Metabolism of ingested SeMet, Sec, MeSec into H2Se; Sulfur amino acid metabolism; Methylation		12	metabolic process;response to stimulus	cytoplasm;cytosol;membrane	catalytic activity;metal ion binding;nucleotide binding;RNA binding	Pf00438, Pf02772, Pf02773	Biosynthesis of secondary metabolites; Metabolic pathways; Cysteine and methionine metabolism; Biosynthesis of amino acids	GO:0005737, GO:0006556, GO:0006555, GO:0009809, GO:0003729, GO:0009506, GO:0004478, GO:0005829, GO:0009409, GO:0005886, GO:0009505, GO:0005730
AT3G17770.1	AT3G17770	Dihydroxyacetone kinase	9.282	4	2	12	2	36.76	Fructose catabolism		8	metabolic process	cytoplasm	catalytic activity;nucleotide binding	Pf02733, Pf02734	Fructose and mannose metabolism; Metabolic pathways; Carbon metabolism; Glycerolipid metabolism	GO:0009611, GO:0032787, GO:0009651, GO:0031347, GO:1901361, GO:0044248, GO:0009737, GO:0010150, GO:0050793, GO:0009863, GO:0009414, GO:0042742, GO:0005737, GO:2001141, GO:0009753, GO:0009606, GO:0019563, GO:0050832, GO:0005829, GO:0009890, GO:0009755, GO:0004371, GO:0009966, GO:1901565, GO:0098771, GO:0071396, GO:0010468
AT3G17810.1	PYD1	pyrimidine 1	12.131	5	2	10	2	25.79	Pyrimidine catabolism		8	cell communication;metabolic process;response to stimulus	cytoplasm;membrane	catalytic activity	Pf01180	Pyrimidine metabolism; Pantothenate and CoA biosynthesis; Metabolic pathways; beta-Alanine metabolism	GO:0019483, GO:0006212, GO:0050661, GO:0009536, GO:0043562, GO:0009570, GO:0009507, GO:0006210, GO:0017113, GO:0005886, GO:0002058
AT3G17940.1	AT3G17940	Galactose mutarotase-like superfamily protein	11.475	15	3	12	3	39.37			4	metabolic process	cytoplasm;cytosol;extracellular	catalytic activity	Pf01263	Glycolysis / Gluconeogenesis; Galactose metabolism; Biosynthesis of secondary metabolites; Metabolic pathways	GO:0030246, GO:0005737, GO:0006006, GO:0005829, GO:0004034, GO:0033499
AT3G18060.1	AT3G18060	transducin family protein / WD-40 repeat family protein	36.278	18	10	75	10	195.34	Platelet degranulation		4	cell organization and biogenesis;metabolic process;regulation of biological process	cytoplasm;cytoskeleton;cytosol	catalytic activity;nucleotide binding;protein binding;signal transducer activity	Pf00400		GO:0080008, GO:0051015, GO:0009507, GO:0005829, GO:0030864, GO:0030042
AT3G18130.1	RACK1C_AT	receptor for activated C kinase 1C	67.99	44	12	129	2	407.69			0	regulation of biological process;response to stimulus	cytosol;ribosome	nucleotide binding;protein binding;signal transducer activity;structural molecule activity	Pf00400		GO:0001934, GO:0048364, GO:0009845, GO:0072344, GO:0009967, GO:0005080, GO:0048367, GO:0005634, GO:0005078, GO:0005829, GO:0043022, GO:0071215, GO:0045182, GO:0005730
AT3G18190.1	AT3G18190	TCP-1/cpn60 chaperonin family protein	34.717	18	5	11	5	47.61	Cooperation of PDCL (PhLP1) and TRiC/CCT in G-protein beta folding; Association of TriC/CCT with target proteins during biosynthesis		5	metabolic process;response to stimulus	cytoplasm;cytosol	nucleotide binding;protein binding	Pf00118		GO:0051082, GO:0005737, GO:0016887, GO:0006457, GO:0005829, GO:0005832
AT3G18420.1	AT3G18420	Protein prenylyltransferase superfamily protein	17.587	13	3	12	3	37.82			0	cell organization and biogenesis	nucleus	protein binding	Pf03704, Pf12569, Pf13414, Pf13424, Pf13432, Pf14559		GO:0009536, GO:0009507, GO:0005829, GO:0009941, GO:0009658
AT3G18490.1	AT3G18490; ASPG1	Eukaryotic aspartyl protease family protein	58.558	24	8	69	8	264.17			0	defense response;metabolic process;response to stimulus	endoplasmic reticulum;extracellular	catalytic activity;DNA binding	Pf00026, Pf14541, Pf14543		GO:0005783, GO:0009737, GO:0070001, GO:0009627, GO:0005576, GO:0009414
AT3G18680.1	AT3G18680	Amino acid kinase family protein	8.193	9	2	2	2	5.53			2	metabolic process	cytoplasm	catalytic activity	Pf00696	Metabolic pathways; Pyrimidine metabolism	GO:0043621, GO:0005737, GO:1990825, GO:0006225, GO:0009570, GO:0031425, GO:0044210, GO:0009507, GO:0033862, GO:0009416, GO:0009658, GO:0042548, GO:0003723
AT3G18820.1	RAB7B	RAB GTPase homolog G3F	17.854	28	4	25	4	76.89	Neutrophil degranulation; RAB GEFs exchange GTP for GDP on RABs; TBC/RABGAPs		10	cell organization and biogenesis;regulation of biological process;response to stimulus;transport	endosome;Golgi;membrane;nucleus;vacuole	catalytic activity;nucleotide binding;protein binding	Pf00025, Pf00071, Pf01926, Pf04670, Pf08477	Endocytosis; Phagosome	GO:0005794, GO:0003924, GO:0006886, GO:0005515, GO:0005622, GO:0007033, GO:0009705, GO:0005634, GO:0010008, GO:0005829, GO:0005774, GO:0005886, GO:0045324
AT3G18860.1	AT3G18860	transducin family protein / WD-40 repeat family protein	10.135	4	2	7	2	20.91			1		cytosol;nucleus	nucleotide binding;protein binding	Pf00400, Pf08324, Pf09070	Protein processing in endoplasmic reticulum	GO:0043130, GO:0010992, GO:0005737, GO:0005634, GO:0009506, GO:0043161
AT3G18890.1	AT3G18890; Tic62	NAD(P)-binding Rossmann-fold superfamily protein	203.651	42	22	286	22	1096.97			0	metabolic process;transport	membrane	catalytic activity	Pf01073, Pf01370, Pf05368, Pf13460		GO:0009534, GO:0009507, GO:0009941, GO:0005829, GO:0009535, GO:0009416, GO:0098807
AT3G19170.1	PREP1	presequence protease 1	202.109	31	28	325	28	1138.47			0	metabolic process;regulation of biological process;response to stimulus	extracellular;mitochondrion;organelle lumen	catalytic activity;metal ion binding;protein binding	Pf00675, Pf05193, Pf08367		GO:0004222, GO:0005515, GO:0048046, GO:0009570, GO:0016485, GO:0009507, GO:0009941, GO:0005829, GO:0046872, GO:0005739
AT3G19420.1	PEN2	PTEN 2	6.759	3	2	2	2	5.05			2	metabolic process;response to stimulus	cytosol	catalytic activity;structural molecule activity	Pf00782, Pf06070, Pf10409	Inositol phosphate metabolism; Phosphatidylinositol signaling system	GO:0035335, GO:0004725, GO:0052866, GO:0070300, GO:0009507, GO:0005829, GO:0016311, GO:0006970, GO:0046856, GO:0009651, GO:0016314
AT3G19450.1	ATCAD4	GroES-like zinc-binding alcohol dehydrogenase family protein	54.857	35	10	104	10	370.08			3	metabolic process;response to stimulus	cytoplasm	catalytic activity;metal ion binding	Pf00107, Pf08240	Phenylpropanoid biosynthesis; Biosynthesis of secondary metabolites; Metabolic pathways	GO:0052747, GO:0005737, GO:0045551, GO:0009809, GO:0005829, GO:0008270
AT3G19480.1	AT3G19480	D-3-phosphoglycerate dehydrogenase	54.664	23	11	100	8	285.47	Serine biosynthesis		8	metabolic process	mitochondrion	catalytic activity;nucleotide binding	Pf00208, Pf00389, Pf01842, Pf02826, Pf05221	Biosynthesis of amino acids; Metabolic pathways; Glycine, serine and threonine metabolism; Carbon metabolism	GO:0009643, GO:0003954, GO:0051287, GO:0009570, GO:0009507, GO:0004617, GO:0005739, GO:0006564
AT3G19710.1	BCAT4	branched-chain aminotransferase4	59.382	37	10	46	10	146.05	Branched-chain amino acid catabolism		12	metabolic process;response to stimulus	cytoplasm;cytosol	catalytic activity	Pf01063	Valine, leucine and isoleucine degradation; Glucosinolate biosynthesis; Cysteine and methionine metabolism; Valine, leucine and isoleucine biosynthesis; Metabolic pathways; Biosynthesis of amino acids; Pantothenate and CoA biosynthesis; 2-Oxocarboxylic acid metabolism; Biosynthesis of secondary metabolites	GO:0019761, GO:0010326, GO:0005737, GO:0009081, GO:0009611, GO:0005829, GO:0009416, GO:0004084
AT3G19720.1	ARC5	P-loop containing nucleoside triphosphate hydrolases superfamily protein	5.509	2	2	2	2	2.54			0	cell organization and biogenesis	cytoplasm;membrane;mitochondrion	catalytic activity;nucleotide binding;protein binding	Pf00350		GO:0007623, GO:0016559, GO:0005737, GO:0003924, GO:0005515, GO:0010020, GO:0005874, GO:0009739, GO:0005525, GO:0009507, GO:0016020, GO:0005829, GO:0042802, GO:0009707, GO:0005777, GO:0035452, GO:0008017
AT3G19760.1	EIF4A-III	eukaryotic initiation factor 4A-III	12.368	8	3	8	2	23.61	Nonsense Mediated Decay (NMD) enhanced by the Exon Junction Complex (EJC); mRNA Splicing - Major Pathway		9	metabolic process;regulation of biological process;response to stimulus;transport	cytoplasm;membrane;nucleus;spliceosomal complex	catalytic activity;nucleotide binding;protein binding;RNA binding	Pf00270, Pf00271	RNA transport; mRNA surveillance pathway; Spliceosome	GO:0005654, GO:0001666, GO:0005515, GO:0035145, GO:0005634, GO:0003729, GO:0071013, GO:0005829, GO:0016607, GO:0006397, GO:0003724, GO:0005730
AT3G20000.1	TOM40	translocase of the outer mitochondrial membrane 40	9.749	11	2	5	2	15.41			0	transport	membrane;mitochondrion	protein binding;transporter activity	Pf01459		GO:0015450, GO:0061617, GO:0005743, GO:0005515, GO:0005742, GO:0030150, GO:0005741, GO:0006626, GO:0000325, GO:0016036, GO:0009507, GO:0005829, GO:0008320, GO:0005739
AT3G20390.1	AT3G20390	endoribonuclease L-PSP family protein	63.238	55	8	159	8	551.14			0	metabolic process;response to stimulus	mitochondrion;vacuole	catalytic activity	Pf01042		GO:0009082, GO:0009536, GO:0005634, GO:0009570, GO:0009579, GO:0009507, GO:0005829, GO:0009941, GO:0000325, GO:1901565, GO:0019239
AT3G20680.1	AT3G20680	Domain of unknown function (DUF1995)	13.309	8	2	29	2	94.29			0				Pf09353		GO:0009059, GO:0044283, GO:0003674, GO:0006810, GO:0009507, GO:0005829, GO:0009416, GO:0016070, GO:0044271
AT3G20820.1	AT3G20820	Leucine-rich repeat (LRR) family protein	89.133	39	11	175	11	630.46			0	defense response;regulation of biological process;response to stimulus	extracellular;membrane	protein binding	Pf08263, Pf13855		GO:0007165, GO:0048046, GO:0009506, GO:0005829, GO:0005886, GO:0009505
AT3G21110.1	PUR7	purin 7	7.438	11	4	5	4	11.75			3	metabolic process;response to stimulus		catalytic activity;nucleotide binding	Pf01259	Purine metabolism; Biosynthesis of secondary metabolites; Metabolic pathways	GO:0009733, GO:0006189, GO:0006164, GO:0009570, GO:0009507, GO:0004639
AT3G22060.1	AT3G22060	Receptor-like protein kinase-related family protein	18.594	19	5	28	5	88.07			0	response to stimulus	extracellular;vacuole		Pf01657		GO:0003674, GO:0009737, GO:0099503, GO:0000325, GO:0005829, GO:0005576, GO:0009505
AT3G22110.1	PAC1	20S proteasome alpha subunit C1	35.404	36	7	76	7	254.65	Antigen processing: Ubiquitination & Proteasome degradation; Ub-specific processing proteases; Signaling by WNT; Cdc20:Phospho-APC/C mediated degradation of Cyclin A; Hedgehog 'on' state; Orc1 removal from chromatin; Regulation of DNA replication; TCF dependent signaling in response to WNT; UCH proteinases; Cross-presentation of soluble exogenous antigens (endosomes); Degradation of DVL; Removal …		44	metabolic process;response to stimulus	cytoplasm;cytosol;nucleus;proteasome;ribosome;vacuole	catalytic activity	Pf00227, Pf10584	Proteasome	GO:0019773, GO:0005773, GO:0005839, GO:0005634, GO:0005829, GO:0000502, GO:0022626, GO:0005739, GO:0006511
AT3G22200.2	POP2	Pyridoxal phosphate (PLP)-dependent transferases superfamily protein	44.384	23	8	48	8	178.81			0	cell growth;cell organization and biogenesis;metabolic process;response to stimulus	cytoplasm;cytosol;Golgi;membrane;mitochondrion	catalytic activity;metal ion binding	Pf00155, Pf00202		GO:0000325, GO:0006540, GO:0009865, GO:0009651, GO:0009860, GO:0030170, GO:0048364, GO:0102351, GO:0009450, GO:0006536, GO:0006020, GO:0009448, GO:0008270, GO:0006541, GO:0005794, GO:0005737, GO:0009102, GO:0005739, GO:0004015, GO:0048367, GO:0050897, GO:0005829, GO:0003867, GO:0048366, GO:0006105, GO:0005985, GO:0009943, GO:0019484, GO:0034387, GO:0010154, GO:0010033, GO:0010183
AT3G22630.1	PBD1	20S proteasome beta subunit D1	15.266	25	5	19	2	41.87	Antigen processing: Ubiquitination & Proteasome degradation; Ub-specific processing proteases; Signaling by WNT; Cdc20:Phospho-APC/C mediated degradation of Cyclin A; Hedgehog 'on' state; Orc1 removal from chromatin; Regulation of DNA replication; TCF dependent signaling in response to WNT; UCH proteinases; Cross-presentation of soluble exogenous antigens (endosomes); Degradation of DVL; Removal …		44	metabolic process	cytoplasm;cytosol;extracellular;membrane;nucleus;proteasome;vacuole	catalytic activity	Pf00227	Proteasome	GO:0005737, GO:0019774, GO:0010498, GO:0005839, GO:0005773, GO:0048046, GO:0005634, GO:0000325, GO:0099503, GO:0005829, GO:0000502, GO:0006511
AT3G22890.1	APS1	ATP sulfurylase 1	91.55	32	10	130	8	456.55	Transport and synthesis of PAPS		12	metabolic process;response to stimulus	cytosol;membrane	catalytic activity;nucleotide binding	Pf01747, Pf14306	Monobactam biosynthesis; Metabolic pathways; Selenocompound metabolism; Sulfur metabolism; Purine metabolism	GO:0000103, GO:0004020, GO:0046686, GO:0001887, GO:0009570, GO:0004781, GO:0009507, GO:0070814
AT3G22960.1	PKP-ALPHA	Pyruvate kinase family protein	49.081	17	9	76	9	224.28			7	metabolic process;response to stimulus	cytosol	catalytic activity;metal ion binding;nucleotide binding	Pf00224, Pf02887, Pf03328	Purine metabolism; Carbon metabolism; Pyruvate metabolism; Biosynthesis of secondary metabolites; Glycolysis / Gluconeogenesis; Metabolic pathways; Biosynthesis of amino acids	GO:0000287, GO:0010431, GO:0005737, GO:0006629, GO:0006096, GO:0009570, GO:0009507, GO:0030955, GO:0004743
AT3G23400.1	FIB4	Plastid-lipid associated protein PAP / fibrillin family protein	94.831	45	10	260	10	970.99			0	cell organization and biogenesis;defense response;response to stimulus	membrane;nucleus	structural molecule activity	Pf04755		GO:0009534, GO:0031977, GO:0010193, GO:0005634, GO:0009579, GO:0009507, GO:0009941, GO:0005829, GO:0009535, GO:0010287, GO:0005886, GO:0009658, GO:0042742
AT3G23450.1	AT3G23450	unknown protein; FUNCTIONS IN: molecular_function unknown; INVOLVED IN: biological_process unknown; LOCATED IN: endomembrane system; EXPRESSED IN: 14 plant structures; EXPRESSED DURING: 8 growth stages; Has 694543 Blast hits to 47111 proteins in 2535 species: Archae - 1794; Bacteria - 163056; Metazoa - 258989; Fungi - 49151; Plants - 70496; Viruses - 8919; Other Eukaryotes - 142138 (source: NCBI …	17.637	15	3	16	3	47.91			0		membrane	RNA binding			GO:0003729, GO:0005576, GO:0043069
AT3G23490.1	CYN	cyanase	44.945	39	5	93	5	336.54			1	metabolic process;response to stimulus	cytosol	catalytic activity;DNA binding;protein binding	Pf02560	Nitrogen metabolism	GO:0009440, GO:0003677, GO:0009507, GO:0005829, GO:0042802, GO:0009439, GO:0008824, GO:0009651
AT3G23570.1	AT3G23570	alpha/beta-Hydrolases superfamily protein	18.955	21	3	26	3	92.37			0		cytoplasm;cytosol	catalytic activity	Pf01738, Pf12695		GO:0006952, GO:0080090, GO:0009753, GO:0009737, GO:0005634, GO:0016787, GO:0005829, GO:0031326, GO:0009888, GO:0009414
AT3G23600.1	AT3G23600	alpha/beta-Hydrolases superfamily protein	87.605	44	6	99	6	462.31			0	response to stimulus	cytoplasm;cytosol;extracellular;membrane;nucleus	catalytic activity	Pf01738, Pf12695, Pf12697		GO:0005737, GO:0010035, GO:0048046, GO:0009056, GO:0005634, GO:0044281, GO:0009507, GO:0005829, GO:0016787, GO:0005886
AT3G23700.1	AT3G23700	Nucleic acid-binding proteins superfamily	113.483	54	13	194	13	814.45			0	metabolic process;response to stimulus	nucleus	RNA binding	Pf00575		GO:0034337, GO:0009737, GO:0032508, GO:0005634, GO:0009570, GO:0003729, GO:0009507, GO:0000481
AT3G23750.1	AT3G23750	Leucine-rich repeat protein kinase family protein	14.044	4	3	8	3	24.43			0	metabolic process;regulation of biological process;response to stimulus	cytosol;extracellular;Golgi;membrane	catalytic activity;nucleotide binding;protein binding;receptor activity;signal transducer activity	Pf00069, Pf07714, Pf08263, Pf12799, Pf13855		GO:0006468, GO:0005794, GO:0005515, GO:0010600, GO:0004674, GO:0009506, GO:0005576, GO:0005886
AT3G23810.1	SAHH2	S-adenosyl-l-homocysteine (SAH) hydrolase 2	112.151	38	15	165	4	582.79	Sulfur amino acid metabolism; Methylation		8	metabolic process;transport	cytoplasm;cytosol;membrane;vacuole	catalytic activity;nucleotide binding	Pf00670, Pf02254, Pf02826, Pf05221	Cysteine and methionine metabolism; Metabolic pathways	GO:0009059, GO:0016051, GO:0005737, GO:0005773, GO:0003729, GO:0044281, GO:0005829, GO:0009813, GO:0033353, GO:0009416, GO:0009832, GO:0004013
AT3G23920.1	BAM1	beta-amylase 1	8.51	6	2	2	2	5.67			1	metabolic process;response to stimulus	cytosol;nucleus	catalytic activity	Pf01373	Starch and sucrose metabolism	GO:0005983, GO:0016161, GO:0102229, GO:0005576, GO:0009414
AT3G23940.1	AT3G23940	dehydratase family	59.86	20	11	113	11	303.25			6	development;metabolic process;response to stimulus	cytosol	catalytic activity;metal ion binding	Pf00920, Pf04023	Biosynthesis of secondary metabolites; Valine, leucine and isoleucine biosynthesis; Metabolic pathways; Pantothenate and CoA biosynthesis; 2-Oxocarboxylic acid metabolism; Biosynthesis of amino acids	GO:0048364, GO:0009555, GO:0009082, GO:0009099, GO:0009097, GO:0009536, GO:0009570, GO:0009553, GO:0009507, GO:0005507, GO:0004160, GO:0016836, GO:0009651
AT3G23990.1	HSP60	heat shock protein 60	87.882	30	15	146	7	496.38			1	cell organization and biogenesis;metabolic process;response to stimulus;transport	cytoplasm;cytosol;Golgi;membrane;mitochondrion;organelle lumen;ribosome	metal ion binding;nucleotide binding;protein binding;structural molecule activity	Pf00118	RNA degradation	GO:0042026, GO:0000373, GO:0006457, GO:0005759, GO:0000325, GO:0005507, GO:0009507, GO:0005829, GO:0009408, GO:0022626, GO:0005739, GO:0007005, GO:0005524, GO:0003723
AT3G24170.3	GR1	glutathione-disulfide reductase	30.88	14	5	13	5	41.16	TP53 Regulates Metabolic Genes; Interconversion of nucleotide di- and triphosphates; Selenoamino acid metabolism; Metabolism of ingested MeSeO2H into MeSeH; Detoxification of Reactive Oxygen Species	Cadmium and glutathione	16	cellular homeostasis;metabolic process;regulation of biological process;response to stimulus	cytoplasm;cytosol	antioxidant activity;catalytic activity;nucleotide binding	Pf00070, Pf02852, Pf03486, Pf07992	Glutathione metabolism	GO:0005737, GO:0050661, GO:0045454, GO:0006749, GO:0005829, GO:0050660, GO:0005777, GO:0004362, GO:0004791
AT3G24430.1	HCF101	ATP binding	82.953	34	13	98	13	364.84			0	cell organization and biogenesis;metabolic process		metal ion binding;nucleotide binding	Pf00142, Pf01656, Pf01883, Pf06155, Pf07015, Pf09140, Pf10609, Pf13614		GO:0051536, GO:0051539, GO:0016226, GO:0009570, GO:0009507, GO:0005829
AT3G24480.1	AT3G24480	Leucine-rich repeat (LRR) family protein	29.221	16	5	28	3	89.65			0	cell organization and biogenesis	extracellular	protein binding;structural molecule activity	Pf08263, Pf13855		GO:0009059, GO:0048364, GO:0071669, GO:0030154, GO:0048827, GO:0090558, GO:0009506, GO:0009826, GO:0005199, GO:0010154, GO:0005576, GO:0065008, GO:0009505, GO:0044271
AT3G24503.1	ALDH2C4	aldehyde dehydrogenase 2C4	75.997	29	13	141	13	532.86	Fructose catabolism; Metabolism of serotonin; RA biosynthesis pathway; Ethanol oxidation		17	metabolic process	cytoplasm;cytosol	catalytic activity	Pf00171	Phenylpropanoid biosynthesis	GO:0005737, GO:0004029, GO:0009699, GO:0005829, GO:0050269, GO:0043878
AT3G24550.1	PERK1	proline extensin-like receptor kinase 1	8.612	3	2	5	2	13.53			0	metabolic process;regulation of biological process;response to stimulus	membrane	catalytic activity;nucleotide binding;receptor activity;signal transducer activity	Pf00069, Pf03109, Pf07714		GO:0009611, GO:0005634, GO:0071407, GO:0031347, GO:0007165, GO:0004674, GO:0009620, GO:0042742, GO:0046777, GO:0006468, GO:1901701, GO:0050832, GO:0040007, GO:0009755, GO:0006355, GO:0009966, GO:0004672, GO:0071396, GO:0005886
AT3G24590.1	PLSP1	plastidic type i signal peptidase 1	13.417	13	3	14	3	45.72			1	cell organization and biogenesis;metabolic process	membrane	catalytic activity;protein binding	Pf00717, Pf10502	Protein export	GO:0005515, GO:0055035, GO:0008233, GO:0010027, GO:0051604, GO:0009507, GO:0016020, GO:0004252, GO:0009535, GO:0005886, GO:0006508, GO:0009526, GO:0006465
AT3G25150.2	AT3G25150	Nuclear transport factor 2 (NTF2) family protein with RNA binding (RRM-RBD-RNP motifs) domain	12.456	5	2	3	2	9.9			0	transport	cytoplasm;cytosol	RNA binding	Pf00076, Pf02136, Pf13893, Pf14259		GO:0005737, GO:1990904, GO:0003729, GO:0009507, GO:0005829
AT3G25520.1	ATL5	ribosomal protein L5	26.349	14	3	14	3	45.88	Nonsense Mediated Decay (NMD) independent of the Exon Junction Complex (EJC); Nonsense Mediated Decay (NMD) enhanced by the Exon Junction Complex (EJC); Formation of a pool of free 40S subunits; GTP hydrolysis and joining of the 60S ribosomal subunit; L13a-mediated translational silencing of Ceruloplasmin expression; SRP-dependent cotranslational protein targeting to membrane		13	cell organization and biogenesis;cell proliferation;metabolic process;response to stimulus;transport	cytoplasm;cytosol;Golgi;membrane;nucleus;ribosome;vacuole	RNA binding;structural molecule activity	Pf00861, Pf14204	Ribosome	GO:0005634, GO:0009507, GO:0010015, GO:0051301, GO:0022626, GO:0003735, GO:0005654, GO:0022625, GO:0000027, GO:0005737, GO:0005773, GO:0003729, GO:0005829, GO:0008097, GO:0009965, GO:0006913, GO:0009955, GO:0006412, GO:0005730
AT3G25530.1	GLYR1	glyoxylate reductase 1	40.719	24	5	43	5	166.56			4	metabolic process;response to stimulus	cytoplasm;cytosol;mitochondrion	catalytic activity;nucleotide binding	Pf03446, Pf03807, Pf14833	Metabolic pathways; Butanoate metabolism; Carbon metabolism; Glyoxylate and dicarboxylate metabolism	GO:0003858, GO:0016491, GO:0051287, GO:0050661, GO:0005634, GO:0030267, GO:0005829, GO:0006979, GO:0005739
AT3G25545.1	AT3G25545	unknown protein; FUNCTIONS IN: molecular_function unknown; INVOLVED IN: biological_process unknown; LOCATED IN: cellular_component unknown; EXPRESSED IN: 23 plant structures; EXPRESSED DURING: 13 growth stages; Has 38 Blast hits to 38 proteins in 14 species: Archae - 0; Bacteria - 0; Metazoa - 0; Fungi - 0; Plants - 38; Viruses - 0; Other Eukaryotes - 0 (source: NCBI BLink).	10.382	15	2	3	2	10.68			0		cytosol;nucleus				GO:0044085, GO:0003674, GO:0005634
AT3G25660.1	AT3G25660	Amidase family protein	55.776	21	8	84	8	291.21			2	metabolic process	mitochondrion	catalytic activity;nucleotide binding	Pf01425	Aminoacyl-tRNA biosynthesis; Metabolic pathways	GO:0051171, GO:1901566, GO:0019752, GO:0043412, GO:0009570, GO:0009507, GO:0006351, GO:0065003, GO:0019538, GO:0031326, GO:0009908, GO:0050567
AT3G25770.1	AOC2	allene oxide cyclase 2	46.121	39	8	110	4	289.85			3	metabolic process;response to stimulus	membrane	catalytic activity	Pf06351	alpha-Linolenic acid metabolism; Biosynthesis of secondary metabolites; Metabolic pathways	GO:0009695, GO:0010319, GO:0009570, GO:0009507, GO:0005829, GO:0009941, GO:0009409, GO:0009535, GO:0046423
AT3G25780.1	AOC3	allene oxide cyclase 3	17.26	19	4	33	2	57.74			3	metabolic process;response to stimulus	membrane	catalytic activity	Pf06351	Biosynthesis of secondary metabolites; alpha-Linolenic acid metabolism; Metabolic pathways	GO:0009695, GO:0009620, GO:0000325, GO:0009507, GO:0005886, GO:0046423
AT3G25860.1	LTA2	2-oxoacid dehydrogenases acyltransferase family protein	56.414	20	7	123	7	427.48			6	metabolic process	cytosol;membrane;mitochondrion;ribosome	catalytic activity	Pf00198, Pf00364, Pf02817	Citrate cycle (TCA cycle); Carbon metabolism; Glycolysis / Gluconeogenesis; Metabolic pathways; Biosynthesis of secondary metabolites; Pyruvate metabolism	GO:0006086, GO:0009534, GO:0045254, GO:0009570, GO:0009507, GO:0005829, GO:0009941, GO:0022626, GO:0004742
AT3G25920.1	RPL15	ribosomal protein L15	19.706	17	3	3	3	12.26			1	metabolic process;response to stimulus	ribosome	structural molecule activity	Pf00828	Ribosome	GO:0009570, GO:0003729, GO:0009507, GO:0009941, GO:0022625, GO:0000311, GO:0005829, GO:0003735, GO:0006412
AT3G26060.2	ATPRX Q; PRXQ	Thioredoxin superfamily protein	77.188	40	8	117	8	479.91			0	cellular homeostasis;metabolic process;regulation of biological process;response to stimulus	membrane	antioxidant activity;catalytic activity;protein binding	Pf00255, Pf00578, Pf08534, Pf13905		GO:0034599, GO:0005737, GO:0005515, GO:0009534, GO:0051920, GO:0008379, GO:0045454, GO:0009533, GO:0009507, GO:0005829, GO:0003729, GO:0009941, GO:0009535, GO:0010287
AT3G26070.1	AT3G26070	Plastid-lipid associated protein PAP / fibrillin family protein	20.099	21	5	45	5	101.93			0		membrane	structural molecule activity	Pf04755		GO:0003674, GO:0009534, GO:0009507, GO:0005829, GO:0009535, GO:0010287, GO:0008150
AT3G26450.1	AT3G26450	Polyketide cyclase/dehydrase and lipid transport superfamily protein	49.654	43	3	64	3	301			0	defense response;response to stimulus	nucleus		Pf00407		GO:0003674, GO:0006952, GO:0009737, GO:0009611, GO:0005634, GO:0033993, GO:0005829, GO:0006979, GO:0009642, GO:0009414, GO:0010494, GO:0043436
AT3G26570.1	PHT2;1	phosphate transporter 2;1	16.376	5	2	11	2	33.33			0	transport	membrane	transporter activity	Pf01384		GO:0006817, GO:0005315, GO:0009507, GO:0005829, GO:0009941, GO:0009673, GO:0035435
AT3G26650.1	GAPA	glyceraldehyde 3-phosphate dehydrogenase A subunit	233.831	59	21	561	8	2249.99			3	cell organization and biogenesis;metabolic process;response to stimulus	cytosol;extracellular;membrane	catalytic activity;nucleotide binding;protein binding	Pf00044, Pf02800	Metabolic pathways; Carbon metabolism; Carbon fixation in photosynthetic organisms	GO:0019253, GO:0005515, GO:0048046, GO:0009744, GO:0051287, GO:0006006, GO:0010319, GO:0009570, GO:0003729, GO:0009507, GO:0009941, GO:0005829, GO:0009409, GO:0009535, GO:0009416, GO:0047100, GO:1901149, GO:0004365
AT3G26720.1	AT3G26720	Glycosyl hydrolase family 38 protein	21.172	4	3	8	3	34.44	Neutrophil degranulation; Lysosomal oligosaccharide catabolism		7	metabolic process	cytosol;extracellular;membrane;vacuole	catalytic activity;metal ion binding	Pf01074, Pf07748, Pf09261	Other glycan degradation	GO:0009059, GO:0030246, GO:0005773, GO:1901575, GO:0010468, GO:0000325, GO:0099503, GO:0019219, GO:0009507, GO:0050793, GO:0005576, GO:0009416, GO:0004559, GO:0009888, GO:0006013
AT3G26740.1	CCL	CCR-like	25.978	34	4	43	4	160.98			0			protein binding	Pf07207		GO:0007623, GO:0003674, GO:0009507, GO:0005829, GO:0098807
AT3G27430.2	PBB1	N-terminal nucleophile aminohydrolases (Ntn hydrolases) superfamily protein	8.668	10	3	31	3	63.3	Antigen processing: Ubiquitination & Proteasome degradation; Ub-specific processing proteases; Signaling by WNT; Cdc20:Phospho-APC/C mediated degradation of Cyclin A; Hedgehog 'on' state; Orc1 removal from chromatin; Regulation of DNA replication; TCF dependent signaling in response to WNT; UCH proteinases; Cross-presentation of soluble exogenous antigens (endosomes); Degradation of DVL; Removal …		46	metabolic process	cytoplasm;nucleus;proteasome	catalytic activity	Pf00227	Proteasome	GO:0004175, GO:0005737, GO:0004298, GO:0019774, GO:0005839, GO:0005634, GO:0051603, GO:0005829, GO:0000502, GO:0006511
AT3G27740.1	CARA	carbamoyl phosphate synthetase A	40.063	22	7	90	7	270.33			3	cell communication;metabolic process;response to stimulus	cytosol	catalytic activity;nucleotide binding	Pf00117, Pf00988, Pf07722	Pyrimidine metabolism; Alanine, aspartate and glutamate metabolism; Metabolic pathways	GO:0005737, GO:0005951, GO:0009570, GO:0016036, GO:0009507, GO:0006526, GO:0004088, GO:0006207, GO:0044205
AT3G27820.1	MDAR4	monodehydroascorbate reductase 4	10.175	5	2	2	2	6.52			2	metabolic process;response to stimulus	cytoplasm;membrane	catalytic activity;nucleotide binding	Pf00070, Pf07992, Pf13738	Metabolic pathways; Ascorbate and aldarate metabolism	GO:0005737, GO:0016651, GO:0016656, GO:0042744, GO:0009941, GO:0050660, GO:0005778
AT3G27830.1	RPL12-A	ribosomal protein L12-A	46.809	51	7	103	7	318			1	metabolic process	membrane;ribosome	structural molecule activity	Pf00542	Ribosome	GO:0042644, GO:0009506, GO:0009570, GO:0003729, GO:0000311, GO:0009507, GO:0009941, GO:0005829, GO:0009535, GO:0009579, GO:0003735, GO:0006412
AT3G27890.1	NQR	NADPH:quinone oxidoreductase	37.874	53	4	27	4	136.62			0	defense response;metabolic process;response to stimulus	cytosol;membrane	catalytic activity;metal ion binding;nucleotide binding	Pf02525, Pf03358		GO:0010181, GO:0044248, GO:1901575, GO:0009570, GO:0009507, GO:0005829, GO:0019748, GO:0005886, GO:0043436
AT3G27925.1	DEGP1; DEG1	DegP protease 1	169.436	49	15	260	15	1139.19			0	metabolic process;response to stimulus	membrane;mitochondrion;nucleus	catalytic activity;protein binding	Pf00089, Pf13180, Pf13365		GO:0009534, GO:0005515, GO:0010206, GO:0005634, GO:0030163, GO:0009579, GO:0009507, GO:0005829, GO:0008236, GO:0004252, GO:0009543, GO:0009535, GO:0042802, GO:0031977
AT3G28760.2	AT3G28760	CONTAINS InterPro DOMAIN/s: 3-dehydroquinate synthase, prokaryotic-type (InterPro:IPR002812); Has 35333 Blast hits to 34131 proteins in 2444 species: Archae - 798; Bacteria - 22429; Metazoa - 974; Fungi - 991; Plants - 531; Viruses - 0; Other Eukaryotes - 9610 (source: NCBI BLink).	10.007	6	2	8	2	21.33			0	metabolic process		catalytic activity	Pf01959		GO:0008150, GO:0009507, GO:0003856, GO:0016491
AT3G28940.1	AT3G28940	AIG2-like (avirulence induced gene) family protein	45.177	27	6	29	6	114.89			0		cytosol;membrane;nucleus	catalytic activity;protein binding	Pf06094		GO:0090558, GO:0005634, GO:0010015, GO:0071407, GO:0044272, GO:0031347, GO:0010074, GO:0009737, GO:0090358, GO:0009414, GO:0032870, GO:0042742, GO:0030154, GO:0003674, GO:1901701, GO:0070727, GO:0042343, GO:0005829, GO:0050832, GO:0031326, GO:0009966, GO:0071396, GO:0071554, GO:0005886
AT3G29185.2	AT3G29185	Domain of unknown function (DUF3598)	47.451	25	7	41	7	161.96			0	cell division;regulation of biological process			Pf12204		GO:0005515, GO:0010020, GO:0031334, GO:0009570, GO:0009507, GO:0033614
AT3G29320.1	AT3G29320; PHS1	Glycosyl transferase, family 35	206.796	36	24	157	23	685.11	Neutrophil degranulation; Glycogen breakdown (glycogenolysis)	Starch Metabolism	11	cell organization and biogenesis;metabolic process;response to stimulus	cytosol	catalytic activity;nucleotide binding	Pf00343	Biosynthesis of secondary metabolites; Metabolic pathways; Starch and sucrose metabolism	GO:0102250, GO:0005737, GO:0004645, GO:0005980, GO:0008184, GO:0009536, GO:0009570, GO:0009507, GO:0005829, GO:0009266, GO:0009414, GO:0016757, GO:0102499, GO:0030170
AT3G29360.1	AT3G29360; UGD2	UDP-glucose 6-dehydrogenase family protein	89.838	39	13	166	6	591.97	Formation of the active cofactor, UDP-glucuronate		9	metabolic process	cytoplasm;cytosol;nucleus	catalytic activity;nucleotide binding	Pf00984, Pf03720, Pf03721	Amino sugar and nucleotide sugar metabolism; Pentose and glucuronate interconversions; Metabolic pathways; Ascorbate and aldarate metabolism	GO:0005737, GO:0051287, GO:0003979, GO:0006065, GO:0005975, GO:0099503, GO:0005634, GO:0006024, GO:0005829, GO:0052546
AT3G42050.1	AT3G42050	vacuolar ATP synthase subunit H family protein	6.572	4	2	9	2	16.23	Insulin receptor recycling; ROS, RNS production in phagocytes; Transferrin endocytosis and recycling		13	cellular homeostasis;transport	Golgi;membrane;nucleus;vacuole	catalytic activity;transporter activity	Pf03224, Pf11698	Metabolic pathways; Phagosome; Oxidative phosphorylation	GO:0005794, GO:0005773, GO:0000221, GO:0046961, GO:0005634, GO:0000325, GO:0044281, GO:0009507, GO:0005829, GO:0010015, GO:0005774, GO:0009888, GO:0005886, GO:0065008
AT3G42170.1	AT3G42170; DAYSLEEPER	BED zinc finger ;hAT family dimerisation domain	10.686	4	2	12	2	39.97			0	metabolic process;regulation of biological process	cytosol;nucleus	DNA binding;metal ion binding;protein binding	Pf02892, Pf05699, Pf14372		GO:0003677, GO:0005515, GO:0005634, GO:0005829, GO:0009791, GO:0046983
AT3G43300.1	ATMIN7	HOPM interactor 7	6.072	1	2	3	2	7.59			0	defense response;regulation of biological process;response to stimulus;transport	cytosol;endosome;nucleus	protein binding	Pf01369, Pf09324, Pf12783		GO:0005769, GO:0006955, GO:0006886, GO:0031338, GO:0005515, GO:0016192, GO:2000012, GO:0032012, GO:0045087, GO:0005634, GO:0005829, GO:2000067, GO:0005802, GO:0042742
AT3G43520.1	AT3G43520	Transmembrane proteins 14C	20.873	19	2	35	2	173.43			0		membrane		Pf03647		GO:0044283, GO:0043412, GO:0010468, GO:0009536, GO:0009507, GO:0016020, GO:0009941, GO:0009892, GO:0016070, GO:0015245, GO:0005829, GO:0010605
AT3G43540.1	AT3G43540	Protein of unknown function (DUF1350)	44.186	27	6	56	6	165.31			0	metabolic process	extracellular	RNA binding	Pf07082, Pf12695		GO:0008150, GO:0003674, GO:0009507, GO:0005576
AT3G44100.1	AT3G44100	MD-2-related lipid recognition domain-containing protein	12.981	18	2	43	2	136.99			0	transport	extracellular;vacuole		Pf02221, Pf14558		GO:0032366, GO:0000325, GO:0099503, GO:0032934, GO:0016020, GO:0005829, GO:0005576, GO:0015918, GO:0009505
AT3G44310.3	NIT1	nitrilase 1	177.079	49	14	375	8	1468.46			3	metabolic process	cytosol;extracellular;membrane	catalytic activity	Pf00795	Tryptophan metabolism; Cyanoamino acid metabolism; Nitrogen metabolism	GO:0009684, GO:0080061, GO:0000257, GO:0005515, GO:0018822, GO:0048046, GO:0047427, GO:0009506, GO:0009507, GO:0005829, GO:0080109, GO:0005886, GO:0006807, GO:0051410
AT3G44330.1	AT3G44330	INVOLVED IN: protein processing; LOCATED IN: mitochondrion, endoplasmic reticulum, plasma membrane, vacuole; EXPRESSED IN: 25 plant structures; EXPRESSED DURING: 13 growth stages; CONTAINS InterPro DOMAIN/s: Nicalin (InterPro:IPR016574), EF-Hand 1, calcium-binding site (InterPro:IPR018247), Nicastrin (InterPro:IPR008710); Has 245 Blast hits to 243 proteins in 99 species: Archae - 6; Bacteria - 10…	5.135	3	2	2	2	4.68			0	metabolic process;regulation of biological process	endoplasmic reticulum;Golgi;membrane;mitochondrion;vacuole		Pf05450		GO:0003674, GO:1901566, GO:0005794, GO:0005739, GO:0005783, GO:0009506, GO:0000325, GO:0005829, GO:0009888, GO:0005789, GO:0009966
AT3G44340.1	CEF	clone eighty-four	10.401	4	3	6	2	13.02	Cargo concentration in the ER; Antigen Presentation: Folding, assembly and peptide loading of class I MHC; COPII (Coat Protein 2) Mediated Vesicle Transport		14	response to stimulus;transport	cytoplasm;cytosol;endoplasmic reticulum;Golgi;membrane	metal ion binding;transporter activity	Pf00626, Pf01541, Pf04810, Pf04811, Pf04815, Pf08033	Protein processing in endoplasmic reticulum	GO:0006886, GO:0005737, GO:0000149, GO:0090110, GO:0006888, GO:0070971, GO:0006979, GO:0030127, GO:0010494, GO:0008270
AT3G44590.2	AT3G44590	60S acidic ribosomal protein family	13.11	29	2	9	2	34.14	Nonsense Mediated Decay (NMD) independent of the Exon Junction Complex (EJC); Nonsense Mediated Decay (NMD) enhanced by the Exon Junction Complex (EJC); Formation of a pool of free 40S subunits; GTP hydrolysis and joining of the 60S ribosomal subunit; L13a-mediated translational silencing of Ceruloplasmin expression; SRP-dependent cotranslational protein targeting to membrane		13	metabolic process	cytosol;nucleus;ribosome	structural molecule activity	Pf00428	Ribosome	GO:0002182, GO:0099503, GO:0005829, GO:0022625, GO:0016070, GO:0022626
AT3G44860.1	FAMT	farnesoic acid carboxyl-O-methyltransferase	35.891	28	8	52	8	145.49			0	metabolic process;response to stimulus		catalytic activity;metal ion binding	Pf03492		GO:0009753, GO:0009611, GO:0009751, GO:0080027, GO:0002238, GO:0009507, GO:0019010, GO:0032259, GO:0008757
AT3G44880.1	ACD1	Pheophorbide a oxygenase family protein with Rieske [2Fe-2S] domain	12.91	8	3	9	3	21.55			2	cell death;defense response;metabolic process;response to stimulus	membrane	catalytic activity;metal ion binding	Pf00355, Pf08417	Porphyrin and chlorophyll metabolism; Biosynthesis of secondary metabolites	GO:0051536, GO:0008219, GO:0009534, GO:0010154, GO:0032441, GO:0015996, GO:0009941, GO:0009507, GO:0005829, GO:0010277, GO:0009908, GO:0009706, GO:0042742
AT3G44890.1	RPL9	ribosomal protein L9	16.217	23	4	10	4	27.67			1	metabolic process	mitochondrion;ribosome	RNA binding;structural molecule activity	Pf01281, Pf03948	Ribosome	GO:0005739, GO:0009570, GO:0003729, GO:0009507, GO:0009941, GO:0000311, GO:0005829, GO:0003735, GO:0006412
AT3G45140.1	LOX2	lipoxygenase 2	429.546	59	41	718	41	2817.04	Synthesis of Lipoxins (LX); Neutrophil degranulation; Synthesis of Hepoxilins (HX) and Trioxilins (TrX); Synthesis of 15-eicosatetraenoic acid derivatives; Synthesis of 12-eicosatetraenoic acid derivatives; Synthesis of Leukotrienes (LT) and Eoxins (EX)		16	metabolic process;response to stimulus	cytoplasm;membrane	catalytic activity;metal ion binding;protein binding	Pf00305, Pf01477	alpha-Linolenic acid metabolism; Biosynthesis of secondary metabolites; Metabolic pathways; Linoleic acid metabolism	GO:0005515, GO:0009611, GO:0009507, GO:0034440, GO:0031408, GO:0009620, GO:1901149, GO:0009414, GO:0016165, GO:0016702, GO:0009695, GO:0005737, GO:0009753, GO:0010597, GO:0003729, GO:0005829, GO:0051707, GO:0009617, GO:0009570, GO:0080027, GO:0009941, GO:0009535
AT3G45780.2	PHOT1	phototropin 1	16.428	5	4	8	4	22.1			0	cell organization and biogenesis;metabolic process;regulation of biological process;response to stimulus	cell surface;cytoplasm;membrane;nucleus;vacuole	catalytic activity;nucleotide binding;protein binding;receptor activity;RNA binding;signal transducer activity	Pf00069, Pf00989, Pf07714, Pf08447, Pf13426		GO:0009986, GO:0005515, GO:0005634, GO:0000325, GO:0009904, GO:0009637, GO:0010155, GO:0007623, GO:0004674, GO:0009785, GO:0046777, GO:0006468, GO:0005737, GO:0016301, GO:0009638, GO:0003729, GO:0009898, GO:0009903, GO:0010181, GO:0004672, GO:0042802, GO:0010119, GO:0005886, GO:0009882
AT3G45970.1	EXLA1	expansin-like A1	8.556	8	2	9	2	24.34			0	cell growth;cell organization and biogenesis	cytosol;extracellular;Golgi;membrane		Pf01357, Pf03330		GO:0005794, GO:0009828, GO:0009506, GO:0009826, GO:0099503, GO:0005576, GO:0009505
AT3G46060.3	RAB8A; RABE1c	RAB GTPase homolog 8A	24.04	27	5	32	3	84.99	Cilium Assembly; Cargo trafficking to the periciliary membrane; Neutrophil degranulation; RAB geranylgeranylation; VxPx cargo-targeting to cilium		11	regulation of biological process;response to stimulus;transport	Golgi;membrane;vacuole	catalytic activity;nucleotide binding;protein binding	Pf00025, Pf00071, Pf08477	Endocytosis	GO:0003924, GO:0005515, GO:0006904, GO:0000325, GO:0005829, GO:0009873, GO:1901527, GO:0043231, GO:0009306, GO:0005886, GO:0017157, GO:0005525
AT3G46740.1	TOC75-III	translocon at the outer envelope membrane of chloroplasts 75-III	78.594	17	10	37	10	125.04			0	cell organization and biogenesis;response to stimulus;transport	membrane	protein binding;transporter activity	Pf01103, Pf07244		GO:0015450, GO:0010006, GO:0045037, GO:0005515, GO:0048598, GO:0009536, GO:0000325, GO:0009507, GO:0009941, GO:0005829, GO:0009707, GO:0061927, GO:0045036, GO:0009658
AT3G46780.1	PTAC16	plastid transcriptionally active 16	230.245	61	28	498	28	1851.61			0		chromosome;membrane	protein binding	Pf05368, Pf13460		GO:0007623, GO:0009534, GO:0005515, GO:0042644, GO:0009507, GO:0009941, GO:0098572, GO:0005829, GO:0009535
AT3G46970.1	PHS2	alpha-glucan phosphorylase 2	170.257	32	17	89	16	380.5	Neutrophil degranulation; Glycogen breakdown (glycogenolysis)		10	metabolic process;response to stimulus	cytoplasm;cytosol	catalytic activity	Pf00343	Metabolic pathways; Starch and sucrose metabolism; Biosynthesis of secondary metabolites	GO:0102250, GO:0005737, GO:0004645, GO:0005980, GO:0008184, GO:0009507, GO:0005829, GO:0009414, GO:0016757, GO:0102499, GO:0030170
AT3G47070.1	AT3G47070	LOCATED IN: thylakoid, chloroplast thylakoid membrane, chloroplast, chloroplast envelope; EXPRESSED IN: 22 plant structures; EXPRESSED DURING: 13 growth stages; CONTAINS InterPro DOMAIN/s: Thylakoid soluble phosphoprotein TSP9 (InterPro:IPR021584); Has 37 Blast hits to 37 proteins in 10 species: Archae - 0; Bacteria - 0; Metazoa - 0; Fungi - 0; Plants - 37; Viruses - 0; Other Eukaryotes - 0 (sour…	46.211	48	6	85	6	317.84			0		membrane		Pf11493		GO:0009534, GO:0009579, GO:0008610, GO:0009507, GO:0009941, GO:0006721, GO:0005829, GO:0009416, GO:0009535
AT3G47470.1	LHCA4	light-harvesting chlorophyll-protein complex I subunit A4	123.099	66	11	182	11	772.53			1	metabolic process;response to stimulus	membrane	metal ion binding;protein binding	Pf00504	Photosynthesis - antenna proteins	GO:0009644, GO:0009534, GO:0009768, GO:0003729, GO:0009507, GO:0009941, GO:0005829, GO:0009409, GO:0009535, GO:0009416, GO:0009579, GO:0009645, GO:0016168
AT3G47520.1	MDH	malate dehydrogenase	194.099	61	17	318	15	1324.69	Gluconeogenesis; Citric acid cycle (TCA cycle)		15	metabolic process;response to stimulus	extracellular;membrane;mitochondrion	catalytic activity	Pf00056, Pf01073, Pf02866	Citrate cycle (TCA cycle); Glyoxylate and dicarboxylate metabolism; Biosynthesis of secondary metabolites; Carbon metabolism; Carbon fixation in photosynthetic organisms; Cysteine and methionine metabolism; Pyruvate metabolism; Metabolic pathways	GO:0005515, GO:0000325, GO:0009507, GO:0009793, GO:0045037, GO:0010319, GO:0009536, GO:0030060, GO:0009658, GO:0042742, GO:0005737, GO:0005739, GO:0005829, GO:0009706, GO:0008746, GO:0009532, GO:0048046, GO:0062091, GO:0009570, GO:0009941, GO:0009409, GO:0016464, GO:0006108
AT3G47560.2	AT3G47560	alpha/beta-Hydrolases superfamily protein	6.278	8	3	13	3	28.6			0		cytosol;membrane	catalytic activity	Pf00561, Pf08386, Pf08840, Pf12695, Pf12697		GO:0003674, GO:1901566, GO:0006778, GO:0005829, GO:0009416
AT3G47650.1	AT3G47650	DnaJ/Hsp40 cysteine-rich domain superfamily protein	27.736	40	3	75	3	304.04			0			protein binding			GO:0044183, GO:0005515, GO:0009570, GO:0101031, GO:0009507, GO:0005829, GO:1905538, GO:0061077
AT3G47800.1	AT3G47800	Galactose mutarotase-like superfamily protein	42.874	18	5	24	5	89.54			4	metabolic process	cytoplasm	catalytic activity	Pf01263	Glycolysis / Gluconeogenesis; Galactose metabolism; Biosynthesis of secondary metabolites; Metabolic pathways	GO:0044283, GO:0030246, GO:0005737, GO:0006006, GO:0009057, GO:0065003, GO:1901605, GO:0009416, GO:0004034, GO:1901565, GO:0033499
AT3G47860.1	CHL	chloroplastic lipocalin	52.734	25	8	87	8	257.33			0	metabolic process;regulation of biological process;response to stimulus	extracellular;membrane		Pf00061, Pf08212		GO:0046322, GO:0010431, GO:0009644, GO:0031977, GO:0009737, GO:1901562, GO:0009507, GO:0010117, GO:0005829, GO:0005576, GO:0009535, GO:0006979, GO:0009414, GO:0036094, GO:0009408
AT3G48000.1	ALDH2B4	aldehyde dehydrogenase 2B4	136.271	45	19	245	19	855.62	Fructose catabolism; Metabolism of serotonin; RA biosynthesis pathway; Ethanol oxidation		31	metabolic process;response to stimulus	mitochondrion;organelle lumen	catalytic activity;nucleotide binding	Pf00171	Limonene and pinene degradation; Valine, leucine and isoleucine degradation; Pentose and glucuronate interconversions; Fatty acid degradation; Arginine and proline metabolism; Glycerolipid metabolism; Lysine degradation; Ascorbate and aldarate metabolism; Tryptophan metabolism; Pyruvate metabolism; Histidine metabolism; Metabolic pathways; Biosynthesis of secondary metabolites; beta-Alanine metab…	GO:0044283, GO:0004029, GO:0009753, GO:0009611, GO:0009737, GO:0043878, GO:0002213, GO:0019219, GO:0050832, GO:0009892, GO:0009507, GO:0005829, GO:0032787, GO:0009416, GO:0009414, GO:0005739, GO:1901565, GO:0005524
AT3G48110.1	EDD1	glycine-tRNA ligases	34.625	8	5	11	5	43.01			1	metabolic process;regulation of biological process	cytoplasm;mitochondrion	catalytic activity;nucleotide binding;protein binding	Pf02091, Pf02092	Aminoacyl-tRNA biosynthesis	GO:0045995, GO:0006426, GO:0004820, GO:0005739, GO:0009570, GO:0009507, GO:0046983, GO:0009793
AT3G48170.1	ALDH10A9	aldehyde dehydrogenase 10A9	25.954	11	4	30	3	98.28	Carnitine synthesis		6	metabolic process;response to stimulus	cytosol;mitochondrion	catalytic activity	Pf00171	Glycine, serine and threonine metabolism; Metabolic pathways	GO:0047107, GO:0008802, GO:0005737, GO:0004029, GO:0009737, GO:0019285, GO:0047105, GO:0005829, GO:0009414, GO:0005777, GO:0110095, GO:0019145
AT3G48420.1	AT3G48420	Haloacid dehalogenase-like hydrolase (HAD) superfamily protein	51.501	28	7	109	7	372.14			0	metabolic process		catalytic activity;metal ion binding;receptor activity;signal transducer activity	Pf00702, Pf13242, Pf13419		GO:0009570, GO:0009507, GO:0009941, GO:0005829
AT3G48460.1	AT3G48460	GDSL-like Lipase/Acylhydrolase superfamily protein	13.06	8	3	18	3	45.06			0	metabolic process	extracellular	catalytic activity	Pf00657		GO:0006631, GO:0009507, GO:0008126
AT3G48560.1	CSR1	chlorsulfuron/imidazolinone resistant 1	50.186	11	7	94	7	324.2			8	metabolic process;response to stimulus		catalytic activity;metal ion binding;nucleotide binding;protein binding	Pf00205, Pf02775, Pf02776	Pantothenate and CoA biosynthesis; 2-Oxocarboxylic acid metabolism; Biosynthesis of amino acids; Biosynthesis of secondary metabolites; Metabolic pathways; Valine, leucine and isoleucine biosynthesis; C5-Branched dibasic acid metabolism; Butanoate metabolism	GO:0000287, GO:0005515, GO:0009082, GO:0030976, GO:0009099, GO:0004737, GO:0009097, GO:0009570, GO:0009507, GO:0050660, GO:0005948, GO:0003984
AT3G48680.1	GAMMA CAL2	gamma carbonic anhydrase-like 2	26.571	27	5	56	5	170.14			0	metabolic process;response to stimulus	membrane;mitochondrion	metal ion binding;protein binding			GO:0005747, GO:0005515, GO:0009853, GO:0009737, GO:0000325, GO:0010228, GO:0005829, GO:0009651, GO:0009507, GO:0045271, GO:0031966, GO:0005739
AT3G48690.1	CXE12	alpha/beta-Hydrolases superfamily protein	69.085	32	7	65	7	300.89			0	metabolic process	cytoplasm;cytosol;nucleus	catalytic activity	Pf00135, Pf07859, Pf10340, Pf12695		GO:0006082, GO:0005737, GO:0044248, GO:1901575, GO:0052689, GO:0005634, GO:0009620, GO:0005829, GO:0009409, GO:0009642, GO:0006996, GO:0009414, GO:0098542
AT3G48720.1	AT3G48720; DCF	HXXXD-type acyl-transferase family protein	17.611	9	3	15	3	54.81			0	metabolic process	cytoplasm;cytosol	catalytic activity	Pf02458		GO:0005737, GO:0050734, GO:0016747, GO:0010143, GO:0005829, GO:0033494
AT3G48730.1	GSA2	glutamate-1-semialdehyde 2,1-aminomutase 2	149.758	36	13	212	6	979.85			3	metabolic process		catalytic activity	Pf00202	Biosynthesis of secondary metabolites; Metabolic pathways; Porphyrin and chlorophyll metabolism	GO:0006782, GO:0009570, GO:0009507, GO:0009941, GO:0015995, GO:0008483, GO:0006779, GO:0005829, GO:0042803, GO:0042286, GO:0030170
AT3G48990.1	AT3G48990; AAE3	AMP-dependent synthetase and ligase family protein	59.421	30	10	50	10	176.32			0	defense response;metabolic process;regulation of biological process;response to stimulus	cytoplasm;cytosol;extracellular;mitochondrion	catalytic activity;nucleotide binding	Pf00501, Pf13193		GO:0031956, GO:0050203, GO:0005737, GO:0048046, GO:0010214, GO:0009506, GO:0009570, GO:0009507, GO:0050832, GO:0033611, GO:0005829, GO:0006631, GO:0010030, GO:0005739
AT3G49010.3	BBC1	breast basic conserved 1	35.862	36	6	20	6	57.93	Nonsense Mediated Decay (NMD) independent of the Exon Junction Complex (EJC); Nonsense Mediated Decay (NMD) enhanced by the Exon Junction Complex (EJC); Formation of a pool of free 40S subunits; GTP hydrolysis and joining of the 60S ribosomal subunit; L13a-mediated translational silencing of Ceruloplasmin expression; SRP-dependent cotranslational protein targeting to membrane		13	metabolic process;response to stimulus	cytoplasm;cytosol;Golgi;membrane;ribosome	RNA binding;structural molecule activity	Pf01294	Ribosome	GO:0005737, GO:0005840, GO:0003723, GO:0009506, GO:0000325, GO:0003729, GO:0005829, GO:0022625, GO:0022626, GO:0009505, GO:0003735, GO:0006412, GO:0005730
AT3G49120.1	PRXCB	peroxidase CB	81.762	29	9	112	9	431.95			3	cell growth;cell organization and biogenesis;defense response;metabolic process;regulation of biological process;response to stimulus	cytosol;extracellular;Golgi;membrane;vacuole	antioxidant activity;catalytic activity;metal ion binding	Pf00141	Metabolic pathways; Biosynthesis of secondary metabolites; Phenylpropanoid biosynthesis	GO:0006952, GO:0005794, GO:0020037, GO:0004601, GO:0072593, GO:0048046, GO:0099503, GO:0000325, GO:0009826, GO:0050832, GO:0005829, GO:0005576, GO:0009416, GO:0006979, GO:0009505, GO:0002221, GO:0042742
AT3G49140.1	AT3G49140	Pentatricopeptide repeat (PPR) superfamily protein	18.808	8	3	18	3	50.48			0		nucleus				GO:0009059, GO:0003674, GO:0009536, GO:0019219, GO:0015994, GO:0016070, GO:0009416, GO:0044271, GO:0009793
AT3G49470.1	NACA2	nascent polypeptide-associated complex subunit alpha-like protein 2	61.492	33	4	87	4	383.34			0	transport	cytosol;nucleus		Pf00627, Pf01849		GO:0051082, GO:0044283, GO:0005737, GO:0006612, GO:0005634, GO:0003729, GO:0005854, GO:0006351, GO:0005829
AT3G49560.1	AT3G49560	Mitochondrial import inner membrane translocase subunit Tim17/Tim22/Tim23 family protein	25.747	20	4	58	4	233.72			0	cell organization and biogenesis;transport	membrane;mitochondrion	protein binding;transporter activity	Pf00536, Pf02466		GO:0045039, GO:0043621, GO:0005515, GO:0016031, GO:0009536, GO:0009507, GO:0009941, GO:0005829, GO:0008320, GO:0005744, GO:0045036, GO:0009706, GO:0007005
AT3G49680.1	BCAT3	branched-chain aminotransferase 3	80.031	32	10	108	7	448.4	Branched-chain amino acid catabolism		12	metabolic process	cytosol	catalytic activity	Pf01063	Biosynthesis of secondary metabolites; Valine, leucine and isoleucine biosynthesis; Valine, leucine and isoleucine degradation; Glucosinolate biosynthesis; Cysteine and methionine metabolism; Metabolic pathways; Biosynthesis of amino acids; Pantothenate and CoA biosynthesis; 2-Oxocarboxylic acid metabolism	GO:0019761, GO:0062012, GO:0052656, GO:0046394, GO:0009507, GO:0016070, GO:0051301, GO:0044085, GO:0052655, GO:0006520, GO:0009098, GO:0043455, GO:0044248, GO:0009099, GO:0009097, GO:0043170, GO:0052654, GO:1901575, GO:0031326, GO:0080090, GO:1901566, GO:0009570, GO:0000271, GO:0004084
AT3G49720.1	AT3G49720	unknown protein; FUNCTIONS IN: molecular_function unknown; INVOLVED IN: biological_process unknown; LOCATED IN: chloroplast thylakoid membrane, Golgi apparatus, plasma membrane, membrane; EXPRESSED IN: 25 plant structures; EXPRESSED DURING: 15 growth stages; BEST Arabidopsis thaliana protein match is: unknown protein (TAIR:AT5G65810.1); Has 64 Blast hits to 64 proteins in 11 species: Archae - 0; …	7.598	8	2	3	2	6.99			0	metabolic process	endosome;Golgi;membrane	catalytic activity	Pf08241, Pf11899		GO:0005515, GO:1903942, GO:0000325, GO:0005802, GO:0015976, GO:0009832, GO:1905157, GO:0009664, GO:0045489, GO:0051512, GO:0005794, GO:0045488, GO:0005829, GO:0005768, GO:0005797, GO:0048639, GO:0009965, GO:0009535, GO:0005886
AT3G49870.1	ARLA1C	ADP-ribosylation factor-like A1C	22.469	32	4	36	4	140.55	Neutrophil degranulation		3	cell division;defense response;regulation of biological process;response to stimulus	cytoplasm;cytoskeleton;cytosol;endosome;extracellular;Golgi;membrane;nucleus;vacuole	catalytic activity;nucleotide binding;protein binding;signal transducer activity	Pf00025, Pf00071, Pf00503, Pf01926, Pf04670, Pf08477, Pf09439		GO:0005794, GO:0005737, GO:0015031, GO:0003924, GO:0005634, GO:0009506, GO:0000325, GO:0051607, GO:0005886, GO:0005525
AT3G49910.1	AT3G49910	Translation protein SH3-like family protein	9.212	14	2	2	2	6.92	Nonsense Mediated Decay (NMD) independent of the Exon Junction Complex (EJC); Nonsense Mediated Decay (NMD) enhanced by the Exon Junction Complex (EJC); Formation of a pool of free 40S subunits; GTP hydrolysis and joining of the 60S ribosomal subunit; L13a-mediated translational silencing of Ceruloplasmin expression; SRP-dependent cotranslational protein targeting to membrane		13	metabolic process;response to stimulus	cytosol;Golgi;membrane;nucleus;ribosome	RNA binding;structural molecule activity	Pf00467	Ribosome	GO:0005730, GO:0002181, GO:0005634, GO:0003729, GO:0000325, GO:0005829, GO:0022625, GO:0042273, GO:0022626, GO:0003735, GO:0003723
AT3G50380.1	AT3G50380	Protein of unknown function (DUF1162)	3.441	1	2	6	2	17.51			0		Golgi		Pf06650		GO:0006623, GO:0005794, GO:0019898, GO:0005886, GO:0045053
AT3G50820.1	PSBO2	photosystem II subunit O-2	263.235	60	21	756	9	2999.04			2	cell organization and biogenesis;metabolic process;regulation of biological process;response to stimulus	membrane	catalytic activity;metal ion binding;protein binding;RNA binding	Pf01716	Metabolic pathways; Photosynthesis	GO:0009654, GO:0005515, GO:0010242, GO:0009507, GO:0010207, GO:0019684, GO:0042549, GO:0009579, GO:0010287, GO:0009534, GO:0010205, GO:0003729, GO:0005829, GO:0009543, GO:0035304, GO:0008266, GO:0009570, GO:0009535, GO:0031977
AT3G51260.1	PAD1	20S proteasome alpha subunit PAD1	41.437	40	6	24	6	113.1	Antigen processing: Ubiquitination & Proteasome degradation; Ub-specific processing proteases; Signaling by WNT; Cdc20:Phospho-APC/C mediated degradation of Cyclin A; Hedgehog 'on' state; Orc1 removal from chromatin; Regulation of DNA replication; TCF dependent signaling in response to WNT; UCH proteinases; Cross-presentation of soluble exogenous antigens (endosomes); Degradation of DVL; Removal …		44	metabolic process	cytoplasm;cytosol;membrane;nucleus;proteasome;ribosome;vacuole	catalytic activity;protein binding	Pf00227, Pf10584	Proteasome	GO:0009524, GO:0005819, GO:0019773, GO:0005773, GO:0005515, GO:0005839, GO:0005634, GO:0000325, GO:0005829, GO:0000502, GO:0022626, GO:0006511
AT3G51430.1	YLS2	Calcium-dependent phosphotriesterase superfamily protein	10.225	10	2	8	2	31.42			0	metabolic process;response to stimulus	endoplasmic reticulum;membrane;vacuole	catalytic activity	Pf03088, Pf08450		GO:0016844, GO:0005783, GO:0009753, GO:0009620, GO:0016787, GO:0009615, GO:0009507, GO:0009723, GO:0005829, GO:0009058, GO:0009751
AT3G51450.1	AT3G51450	Calcium-dependent phosphotriesterase superfamily protein	8.14	8	2	2	2	6.37			0	metabolic process;response to stimulus	endoplasmic reticulum;membrane;vacuole	catalytic activity	Pf03088, Pf08450		GO:0009753, GO:0009611, GO:0009620, GO:0009507, GO:0009615, GO:0016787, GO:0009723, GO:0009058, GO:0009751
AT3G51800.2	ATG2	metallopeptidase M24 family protein	5.563	5	2	3	2	4.18			0	development;metabolic process;regulation of biological process;response to stimulus	cytosol;membrane;nucleus	catalytic activity;protein binding	Pf00557		GO:0009734, GO:0005515, GO:0051302, GO:0005634, GO:0003729, GO:0044843, GO:0005829, GO:0001558, GO:0005730
AT3G51820.1	G4	UbiA prenyltransferase family protein	21.461	10	3	26	3	116.63			3	metabolic process	membrane	catalytic activity	Pf01040	Biosynthesis of secondary metabolites; Metabolic pathways; Porphyrin and chlorophyll metabolism	GO:0046408, GO:0009534, GO:0009507, GO:0005829, GO:0015995, GO:0009535
AT3G52150.1	AT3G52150; PSRP2	RNA-binding (RRM/RBD/RNP motifs) family protein	71.374	43	8	105	8	334.9			3	regulation of biological process;response to stimulus	membrane;ribosome	DNA binding;RNA binding	Pf00076, Pf13893, Pf14259	mRNA surveillance pathway; RNA degradation; RNA transport	GO:1900140, GO:1901259, GO:0003723, GO:0003697, GO:0009579, GO:0009570, GO:0009507, GO:0009941, GO:0080148, GO:0009409, GO:0009535, GO:0003729, GO:1901001, GO:0009414, GO:0005829, GO:0009651, GO:0010029
AT3G52180.1	SEX4	dual specificity protein phosphatase (DsPTP1) family protein	23.921	15	5	18	5	55.44			0	metabolic process	cytoplasm	catalytic activity;protein binding;receptor activity;signal transducer activity	Pf00782, Pf13350		GO:0006470, GO:0005983, GO:2001070, GO:0005737, GO:0030247, GO:0005515, GO:0005982, GO:0009570, GO:0009507, GO:0008138, GO:2001066, GO:0019203
AT3G52200.2	LTA3	Dihydrolipoamide acetyltransferase, long form protein	14.203	4	3	18	3	51.61			0	metabolic process	mitochondrion;organelle lumen	catalytic activity;nucleotide binding	Pf00198, Pf00364, Pf02817		GO:0006086, GO:0045254, GO:0005829, GO:0005739, GO:0004742, GO:0005524
AT3G52230.1	AT3G52230	unknown protein; FUNCTIONS IN: molecular_function unknown; INVOLVED IN: biological_process unknown; LOCATED IN: chloroplast outer membrane, chloroplast thylakoid membrane, chloroplast, chloroplast envelope; EXPRESSED IN: 24 plant structures; EXPRESSED DURING: 13 growth stages; Has 29 Blast hits to 29 proteins in 12 species: Archae - 0; Bacteria - 0; Metazoa - 3; Fungi - 0; Plants - 26; Viruses - …	30.076	42	4	48	4	157.37			0		membrane;nucleus				GO:0003674, GO:1901566, GO:0005634, GO:0009536, GO:0009507, GO:0009941, GO:0065003, GO:0005829, GO:0009535, GO:0009707, GO:0009416, GO:0006720, GO:0044271
AT3G52300.1	ATPQ	ATP synthase D chain, mitochondrial	19.928	32	5	52	5	143.01			2	metabolic process;response to stimulus;transport	Golgi;membrane;mitochondrion;ribosome	catalytic activity;metal ion binding;structural molecule activity;transporter activity	Pf05873	Oxidative phosphorylation; Metabolic pathways	GO:0005753, GO:0015078, GO:0046933, GO:0008270, GO:0000274, GO:0000276, GO:0000325, GO:0015986, GO:0005829, GO:0005507, GO:0009507, GO:0009535, GO:0009579, GO:0022626, GO:0005739, GO:0005730
AT3G52380.1	CP33	chloroplast RNA-binding protein 33	35.837	23	5	119	5	435.93			0	metabolic process		RNA binding	Pf00076, Pf13893, Pf14259		GO:1901259, GO:0003729, GO:0009570, GO:0031425, GO:0009507, GO:0009579, GO:0005829, GO:0003723
AT3G52500.1	AT3G52500	Eukaryotic aspartyl protease family protein	63.068	25	7	117	7	433.87			0	metabolic process	cytosol;extracellular;membrane	catalytic activity	Pf00026, Pf14541, Pf14543		GO:0009617, GO:0009753, GO:0009611, GO:0071554, GO:0009813, GO:0005576, GO:0040007, GO:0051301, GO:0043170, GO:0009505, GO:0009416, GO:0043436
AT3G52560.1	UEV1D-4	ubiquitin E2 variant 1D-4	10.732	18	3	11	2	34.8	Recruitment and ATM-mediated phosphorylation of repair and signaling proteins at DNA double strand breaks; Interleukin-1 family signaling		8	metabolic process;response to stimulus	cytosol;nucleus	catalytic activity;protein binding	Pf00179		GO:0005515, GO:0006301, GO:0005634, GO:0006974, GO:0031372, GO:0005829
AT3G52640.2	AT3G52640	Zn-dependent exopeptidases superfamily protein	10.911	6	3	5	3	14.65			0	metabolic process;regulation of biological process;response to stimulus	endoplasmic reticulum;extracellular;membrane;vacuole	catalytic activity	Pf05450		GO:0005798, GO:0005783, GO:0000325, GO:0016485, GO:0009507, GO:0005576
AT3G52750.1	FTSZ2-2	Tubulin/FtsZ family protein	84.534	23	7	128	3	521.29			0	cell division;cell organization and biogenesis	cytoplasm;membrane	catalytic activity;nucleotide binding;protein binding;structural molecule activity	Pf00091, Pf12327		GO:0009532, GO:0043621, GO:0003924, GO:0009534, GO:0005515, GO:0010020, GO:0005737, GO:0070938, GO:0042651, GO:0009570, GO:0009507, GO:0005829, GO:0042802, GO:0009535, GO:0009658, GO:0005525
AT3G52880.1	MDAR1	monodehydroascorbate reductase 1	171.25	64	18	344	18	1383.17			2	metabolic process;response to stimulus	cytoplasm;cytosol;extracellular;membrane;organelle lumen	catalytic activity;nucleotide binding	Pf00070, Pf04820, Pf07992	Metabolic pathways; Ascorbate and aldarate metabolism	GO:0016656, GO:0016651, GO:0005737, GO:0048046, GO:0042744, GO:0005782, GO:0003729, GO:0009507, GO:0005829, GO:0050660, GO:0005777
AT3G52930.1	AT3G52930; FBA8	Aldolase superfamily protein	228.679	73	22	388	14	1516.83	Fructose catabolism; Glycolysis; Platelet degranulation ; Neutrophil degranulation; Gluconeogenesis		22	metabolic process;response to stimulus	cytoplasm;cytosol;extracellular;Golgi;membrane;mitochondrion	catalytic activity;metal ion binding;protein binding	Pf00274	Carbon fixation in photosynthetic organisms; Metabolic pathways; Biosynthesis of amino acids; Glycolysis / Gluconeogenesis; Fructose and mannose metabolism; Biosynthesis of secondary metabolites; Carbon metabolism; Pentose phosphate pathway	GO:0005515, GO:0000325, GO:0009507, GO:0004332, GO:0005740, GO:0005737, GO:0009506, GO:0003729, GO:0005829, GO:0006094, GO:0009505, GO:0006098, GO:0048046, GO:0006096, GO:0030388, GO:0005507, GO:0005886, GO:0005739, GO:0005730
AT3G52960.1	AT3G52960	Thioredoxin superfamily protein	63.973	41	9	136	9	466.88	Detoxification of Reactive Oxygen Species		3	cellular homeostasis;defense response;metabolic process;regulation of biological process;response to stimulus		antioxidant activity;catalytic activity	Pf00578, Pf08534		GO:0034599, GO:0005737, GO:0042744, GO:0008379, GO:0009536, GO:0009570, GO:0045454, GO:0009507, GO:0009941, GO:0009579, GO:0005829
AT3G52990.1	AT3G52990	Pyruvate kinase family protein	103.559	35	10	39	5	200.63	Glycolysis; Neutrophil degranulation		7	metabolic process;response to stimulus	cytoplasm;cytosol;membrane	catalytic activity;metal ion binding	Pf00224, Pf02887		GO:0000287, GO:0005737, GO:0006096, GO:0003729, GO:0009507, GO:0005829, GO:0030955, GO:0004743
[truncated: 809 more rows]
